# Supplementary material for: INSaFLU: an automated open web-based bioinformatics suite “from-reads” for influenza whole-genome-sequencing-based surveillance
Source: Genome Med. 2018 Jun 29;10:46. doi: 10.1186/s13073-018-0555-0 (PMC6027769; doi:10.1186/s13073-018-0555-0)
Supplement: Supplementary file 2 — Table S1. A. INSaFLU genetic markers for type and subtype/lineage identification (“influenza_typing” database). B. INSaFLU genetic markers for the assignment of segments (and references) to draft contigs (“influenza_assign_segments2contigs” database). GISAID acknowledgement tables are included in these tables. (XLSX 45 kb) [file 13073_2018_555_MOESM2_ESM.xlsx]

## Sheet: A. typing
Additional file 2.
Table S1. A. INSaFLU genetic markers for type and subtype/lineage identification ("influenza_typing" database)
						Acknowledge regarding sequences from GISAID’s EpiFlu™ Database
						We acknowledge the authors, originating and submitting laboratories of the sequences from GISAID’s EpiFlu™ Database on which this research is based. The list is detailed below.
	type/subtype/lineage marker	segment / gene product	vírus	Database (accession number type)	Sequence accession number a	Isolate ID	Segment ID	Segment	Country	Collection date	Isolate name	Originating Lab	Submitting Lab	Authors
type	A	7 / Matrix protein 1 (M1)	A/Hong Kong/4801/2014 (A/H3N2)	GISAID’s EpiFlu™	EPI653196	EPI_ISL_198222	EPI653196	MP	China	2014-Feb-26	A/Hong Kong/4801/2014	Crick Worldwide Influenza Centre	Centers for Disease Control and Prevention
	B	7 / Matrix protein 1 (M1)	B/Yamagata/16/1988 (B/Yam)	DNA INSDC	AF100378	---	---	---	---	---	---	---	---	---
influenza A HA subtype b	H1	4 / Hemagglutinin (HA)	A/California/07/2009 (A/H1N1pdm09)	DNA INSDC	FJ966974	---	---	---	---	---	---	---	---	---
	H2	4 / Hemagglutinin (HA)	A/Singapore/1/57 (A/H2N2)	DNA INSDC	L11142	---	---	---	---	---	---	---	---	---
	H3	4 / Hemagglutinin (HA)	A/Hong Kong/4801/2014 (A/H3N2)	GISAID’s EpiFlu™	EPI653201	EPI_ISL_198222	EPI653201	HA	China	2014-Feb-26	A/Hong Kong/4801/2014	Crick Worldwide Influenza Centre	Centers for Disease Control and Prevention	---
	H4	4 / Hemagglutinin (HA)	A/Swine/Ontario/01911-2/99 (A/H4N6)	DNA INSDC	AF285883	---	---	---	---	---	---	---	---	---
	H5	4 / Hemagglutinin (HA)	A/Viet Nam/1203/2004 (A/H5N1)	DNA INSDC	EF541403	---	---	---	---	---	---	---	---	---
	H6	4 / Hemagglutinin (HA)	A/chicken/Taiwan/0705/99(A/H6N1)	DNA INSDC	DQ376624	---	---	---	---	---	---	---	---	---
	H7	4 / Hemagglutinin (HA)	A/Netherlands/219/2003(A/H7N7)	DNA INSDC	AY338459	---	---	---	---	---	---	---	---	---
	H8	4 / Hemagglutinin (HA)	A/turkey/Ontario/6118/1968 (A/H8N4)	DNA INSDC	CY014659	---	---	---	---	---	---	---	---	---
	H9	4 / Hemagglutinin (HA)	A/swine/Hong Kong/9/98 (A/H9N2)	DNA INSDC	KX879589	---	---	---	---	---	---	---	---	---
	H10	4 / Hemagglutinin (HA)	A/mallard/Bavaria/3/2006 (A/H10N7)	DNA INSDC	FJ183474	---	---	---	---	---	---	---	---	---
	H11	4 / Hemagglutinin (HA)	A/duck/England/1/1956 (A/H11N6)	DNA INSDC	GU052203	---	---	---	---	---	---	---	---	---
	H12	4 / Hemagglutinin (HA)	A/duck/Alberta/60/1976 (A/H12N5)	DNA INSDC	CY130078	---	---	---	---	---	---	---	---	---
	H13	4 / Hemagglutinin (HA)	A/gull/Maryland/704/1977 (A/H13N6)	DNA INSDC	CY014694	---	---	---	---	---	---	---	---	---
	H14	4 / Hemagglutinin (HA)	A/mallard/Astrakhan/263/1982 (A/H14N5)	DNA INSDC	CY130094	---	---	---	---	---	---	---	---	---
	H15	4 / Hemagglutinin (HA)	A/duck/Australia/341/83 (A/H15N8)	DNA INSDC	AB295613	---	---	---	---	---	---	---	---	---
	H16	4 / Hemagglutinin (HA)	A/black-headed gull/Turkmenistan/13/76 (A/H16N3)	DNA INSDC	EU293864	---	---	---	---	---	---	---	---	---
	H17	4 / Hemagglutinin (HA)	A/little yellow-shouldered bat/Guatemala/060/2010 (A/H17N10)	DNA INSDC	CY103892	---	---	---	---	---	---	---	---	---
	H18	4 / Hemagglutinin (HA)	A/flat-faced bat/Peru/033/2010 (A/H18N11)	DNA INSDC	CY125945	---	---	---	---	---	---	---	---	---
influenza A NA subtype	N1	6 / Neuraminidase (NA)	A/California/07/2009 (A/H1N1pdm09)	DNA INSDC	GQ377078	---	---	---	---	---	---	---	---	---
	N2	6 / Neuraminidase (NA)	A/Hong Kong/4801/2014 (A/H3N2)	GISAID’s EpiFlu™	EPI653200	EPI_ISL_198222	EPI653200	NA	China	2014-Feb-26	A/Hong Kong/4801/2014	Crick Worldwide Influenza Centre	Centers for Disease Control and Prevention	---
	N3v1 c	6 / Neuraminidase (NA)	A/black headed gull/Mongolia/1756/2006 (A/H16N3)	DNA INSDC	GQ907296	---	---	---	---	---	---	---	---	---
	N3v2 c	6 / Neuraminidase (NA)	A/Mexico/InDRE7218/2012 (A/H7N3)	DNA INSDC	CY125730	---	---	---	---	---	---	---	---	---
	N4	6 / Neuraminidase (NA)	A/turkey/Ontario/6118/1968 (A/H8N4)	DNA INSDC	CY014660	---	---	---	---	---	---	---	---	---
	N5	6 / Neuraminidase (NA)	A/mallard/Astrakhan/263/1982 (A/H14N5)	DNA INSDC	CY130096	---	---	---	---	---	---	---	---	---
	N6	6 / Neuraminidase (NA)	A/duck/England/1/1956 A/H11N6)	DNA INSDC	EU492795.1	---	---	---	---	---	---	---	---	---
	N7	6 / Neuraminidase (NA)	A/mallard/Bavaria/3/2006(A/H10N7)	DNA INSDC	FJ183475	---	---	---	---	---	---	---	---	---
	N8	6 / Neuraminidase (NA)	A/duck/Australia/341/83 (A/H15N8)	DNA INSDC	AB295614	---	---	---	---	---	---	---	---	---
	N9	6 / Neuraminidase (NA)	A/Hangzhou/1/2013 (A/H7N9)	DNA INSDC	KC853765	---	---	---	---	---	---	---	---	---
	N10	6 / Neuraminidase (NA)	A/little yellow-shouldered bat/Guatemala/060/2010 (A/H17N10)	DNA INSDC	CY103894	---	---	---	---	---	---	---	---	---
	N11	6 / Neuraminidase (NA)	A/flat-faced bat/Peru/033/2010 (A/H18N11)	DNA INSDC	CY125947	---	---	---	---	---	---	---	---	---
influenza B lineage	Yamagata	4 / Hemagglutinin (HA)	B/Yamagata/16/1988 (B/Yam)	DNA INSDC	CY018765	---	---	---	---	---	---	---	---	---
	Victoria	4 / Hemagglutinin (HA)	B/Victoria/2/1987 (B/Vic)	DNA INSDC	M58428	---	---	---	---	---	---	---	---	---
a Sequences retrieved from GISAID are used as genetic markers for type and subtype/lineage identification and/or assignment of references/segments to draft contigs, but they are not made available in any way through INSaFLU webpage [acknowledge table is indicated in columns "Acknowledge regarding sequences from GISAID’s EpiFlu™ Database")
b Representative virus of HA subtypes were collected from Burke and Smith, 2014 (PLoS ONE 9(11): e112302. doi:10.1371/journal.pone.0112302), with exception of H1 and H3 for which vaccine-like virus were used.
c Due to the high genetic distance found between "N3" sequences, two genetic markers were included in this specific database.

## Sheet: B. assign_refs_segments2contigs
Additional file 2.
Table S1. B. INSaFLU genetic markers for the assignment of segments (and references) to draft contigs ("influenza_assign_segments2contigs" database)
					Acknowledge regarding sequences from GISAID’s EpiFlu™ Database
					We acknowledge the authors, originating and submitting laboratories of the sequences from GISAID’s EpiFlu™ Database on which this research is based. The list is detailed below.
Type and subtype/lineage [clade a]	vírus	segment / gene product	Database (accession number type)	Sequence accession number b	Isolate ID	Segment ID	Segment	Country	Collection date	Isolate name	Originating Lab	Submitting Lab	Authors
A/H1N1/pdm09	A/California/07/2009	segment 1 / PB2	DNA INSDC	FJ984387	---	---	---	---	---	---	---	---	---
A/H1N1/pdm09	A/California/07/2009	segment 2 / PB1	DNA INSDC	GQ323558	---	---	---	---	---	---	---	---	---
A/H1N1/pdm09	A/California/07/2009	segment 3 / PA	DNA INSDC	FJ969539	---	---	---	---	---	---	---	---	---
A/H1N1/pdm09	A/California/07/2009	segment 4 / HA	DNA INSDC	FJ969540	---	---	---	---	---	---	---	---	---
A/H1N1/pdm09	A/California/07/2009	segment 5 / NP	DNA INSDC	FJ969536	---	---	---	---	---	---	---	---	---
A/H1N1/pdm09	A/California/07/2009	segment 6 / NA	DNA INSDC	FJ984386	---	---	---	---	---	---	---	---	---
A/H1N1/pdm09	A/California/07/2009	segment 7 / MP	DNA INSDC	FJ969537	---	---	---	---	---	---	---	---	---
A/H1N1/pdm09	A/California/07/2009	segment 8 / NS	DNA INSDC	FJ969538	---	---	---	---	---	---	---	---	---
A/H1N1/pdm09 [A(H1)pdm09 clade 6B.1]	A/Michigan/45/2015	segment 1 / PB2	DNA INSDC	KY117020.1	---	---	---	---	---	---	---	---	---
A/H1N1/pdm09 [A(H1)pdm09 clade 6B.1]	A/Michigan/45/2015	segment 2 / PB1	DNA INSDC	KY117021.1	---	---	---	---	---	---	---	---	---
A/H1N1/pdm09 [A(H1)pdm09 clade 6B.1]	A/Michigan/45/2015	segment 3 / PA	DNA INSDC	KY117022.1	---	---	---	---	---	---	---	---	---
A/H1N1/pdm09 [A(H1)pdm09 clade 6B.1]	A/Michigan/45/2015	segment 4 / HA	DNA INSDC	KY117023.1	---	---	---	---	---	---	---	---	---
A/H1N1/pdm09 [A(H1)pdm09 clade 6B.1]	A/Michigan/45/2015	segment 5 / NP	DNA INSDC	KY117024.1	---	---	---	---	---	---	---	---	---
A/H1N1/pdm09 [A(H1)pdm09 clade 6B.1]	A/Michigan/45/2015	segment 6 / NA	DNA INSDC	KY117025.1	---	---	---	---	---	---	---	---	---
A/H1N1/pdm09 [A(H1)pdm09 clade 6B.1]	A/Michigan/45/2015	segment 7 / MP	DNA INSDC	KY117026.1	---	---	---	---	---	---	---	---	---
A/H1N1/pdm09 [A(H1)pdm09 clade 6B.1]	A/Michigan/45/2015	segment 8 / NS	DNA INSDC	KY117027.1	---	---	---	---	---	---	---	---	---
A/H3N2 [A(H3) founder clade representative]	A/Perth/16/2009	segment 1 / PB2	DNA INSDC	KJ609203.1	---	---	---	---	---	---	---	---	---
A/H3N2 [A(H3) founder clade representative]	A/Perth/16/2009	segment 2 / PB1	DNA INSDC	KJ609204.1	---	---	---	---	---	---	---	---	---
A/H3N2 [A(H3) founder clade representative]	A/Perth/16/2009	segment 3 / PA	DNA INSDC	KJ609205.1	---	---	---	---	---	---	---	---	---
A/H3N2 [A(H3) founder clade representative]	A/Perth/16/2009	segment 4 / HA	DNA INSDC	KJ609206.1	---	---	---	---	---	---	---	---	---
A/H3N2 [A(H3) founder clade representative]	A/Perth/16/2009	segment 5 / NP	DNA INSDC	KJ609207.1	---	---	---	---	---	---	---	---	---
A/H3N2 [A(H3) founder clade representative]	A/Perth/16/2009	segment 6 / NA	DNA INSDC	KJ609208.1	---	---	---	---	---	---	---	---	---
A/H3N2 [A(H3) founder clade representative]	A/Perth/16/2009	segment 7 / MP	DNA INSDC	KJ609209.1	---	---	---	---	---	---	---	---	---
A/H3N2 [A(H3) founder clade representative]	A/Perth/16/2009	segment 8 / NS	DNA INSDC	KJ609210.1	---	---	---	---	---	---	---	---	---
A/H3N2 (3C subgroup)	A/Victoria/361/2011	segment 1 / PB2	DNA INSDC	KJ942687.1	---	---	---	---	---	---	---	---	---
A/H3N2 (3C subgroup)	A/Victoria/361/2011	segment 2 / PB1	DNA INSDC	KJ942686.1	---	---	---	---	---	---	---	---	---
A/H3N2 (3C subgroup)	A/Victoria/361/2011	segment 3 / PA	DNA INSDC	KJ942685.1	---	---	---	---	---	---	---	---	---
A/H3N2 (3C subgroup)	A/Victoria/361/2011	segment 4 / HA	DNA INSDC	KJ942680.1	---	---	---	---	---	---	---	---	---
A/H3N2 (3C subgroup)	A/Victoria/361/2011	segment 5 / NP	DNA INSDC	KJ942683.1	---	---	---	---	---	---	---	---	---
A/H3N2 (3C subgroup)	A/Victoria/361/2011	segment 6 / NA	DNA INSDC	KJ942682.1	---	---	---	---	---	---	---	---	---
A/H3N2 (3C subgroup)	A/Victoria/361/2011	segment 7 / MP	DNA INSDC	KJ942681.1	---	---	---	---	---	---	---	---	---
A/H3N2 (3C subgroup)	A/Victoria/361/2011	segment 8 / NS	DNA INSDC	KJ942684.1	---	---	---	---	---	---	---	---	---
A/H3N2 (3C.1 subgroup)	A/Texas/50/2012	segment 1 / PB2	DNA INSDC	KJ942623.1	---	---	---	---	---	---	---	---	---
A/H3N2 (3C.1 subgroup)	A/Texas/50/2012	segment 2 / PB1	DNA INSDC	KJ942622.1	---	---	---	---	---	---	---	---	---
A/H3N2 (3C.1 subgroup)	A/Texas/50/2012	segment 3 / PA	DNA INSDC	KJ942621.1	---	---	---	---	---	---	---	---	---
A/H3N2 (3C.1 subgroup)	A/Texas/50/2012	segment 4 / HA	DNA INSDC	KJ942616.1	---	---	---	---	---	---	---	---	---
A/H3N2 (3C.1 subgroup)	A/Texas/50/2012	segment 5 / NP	DNA INSDC	KJ942619.1	---	---	---	---	---	---	---	---	---
A/H3N2 (3C.1 subgroup)	A/Texas/50/2012	segment 6 / NA	DNA INSDC	KJ942618.1	---	---	---	---	---	---	---	---	---
A/H3N2 (3C.1 subgroup)	A/Texas/50/2012	segment 7 / MP	DNA INSDC	KJ942617.1	---	---	---	---	---	---	---	---	---
A/H3N2 (3C.1 subgroup)	A/Texas/50/2012	segment 8 / NS	DNA INSDC	KJ942620.1	---	---	---	---	---	---	---	---	---
A/H3N2 (3C.3a subgroup)	A/Switzerland/9715293/2013	segment 1 / PB2	GISAID’s EpiFlu™	EPI541656	EPI_ISL_166310	EPI541656	PB2	Switzerland	2013	A/Switzerland/9715293/2013	National Institute for Medical Research	Centers for Disease Control and Prevention	---
A/H3N2 (3C.3a subgroup)	A/Switzerland/9715293/2013	segment 2 / PB1	GISAID’s EpiFlu™	EPI541657	EPI_ISL_166310	EPI541657	PB1	Switzerland	2013	A/Switzerland/9715293/2013	National Institute for Medical Research	Centers for Disease Control and Prevention	---
A/H3N2 (3C.3a subgroup)	A/Switzerland/9715293/2013	segment 3 / PA	GISAID’s EpiFlu™	EPI541655	EPI_ISL_166310	EPI541655	PA	Switzerland	2013	A/Switzerland/9715293/2013	National Institute for Medical Research	Centers for Disease Control and Prevention	---
A/H3N2 (3C.3a subgroup)	A/Switzerland/9715293/2013	segment 4 / HA	GISAID’s EpiFlu™	EPI541659	EPI_ISL_166310	EPI541659	HA	Switzerland	2013	A/Switzerland/9715293/2013	National Institute for Medical Research	Centers for Disease Control and Prevention	---
A/H3N2 (3C.3a subgroup)	A/Switzerland/9715293/2013	segment 5 / NP	GISAID’s EpiFlu™	EPI541652	EPI_ISL_166310	EPI541652	NP	Switzerland	2013	A/Switzerland/9715293/2013	National Institute for Medical Research	Centers for Disease Control and Prevention	---
A/H3N2 (3C.3a subgroup)	A/Switzerland/9715293/2013	segment 6 / NA	GISAID’s EpiFlu™	EPI541658	EPI_ISL_166310	EPI541658	NA	Switzerland	2013	A/Switzerland/9715293/2013	National Institute for Medical Research	Centers for Disease Control and Prevention	---
A/H3N2 (3C.3a subgroup)	A/Switzerland/9715293/2013	segment 7 / MP	GISAID’s EpiFlu™	EPI541654	EPI_ISL_166310	EPI541654	MP	Switzerland	2013	A/Switzerland/9715293/2013	National Institute for Medical Research	Centers for Disease Control and Prevention	---
A/H3N2 (3C.3a subgroup)	A/Switzerland/9715293/2013	segment 8 / NS	GISAID’s EpiFlu™	EPI541653	EPI_ISL_166310	EPI541653	NS	Switzerland	2013	A/Switzerland/9715293/2013	National Institute for Medical Research	Centers for Disease Control and Prevention	---
A/H3N2 (3C.2a subgroup)	A/Hong/Kong/4801/2014	segment 1 / PB2	GISAID’s EpiFlu™	EPI653198	EPI_ISL_198222	EPI653198	PB2	China	2014-Feb-26	A/Hong Kong/4801/2014	Crick Worldwide Influenza Centre	Centers for Disease Control and Prevention	---
A/H3N2 (3C.2a subgroup)	A/Hong/Kong/4801/2014	segment 2 / PB1	GISAID’s EpiFlu™	EPI653199	EPI_ISL_198222	EPI653199	PB1	China	2014-Feb-26	A/Hong Kong/4801/2014	Crick Worldwide Influenza Centre	Centers for Disease Control and Prevention	---
A/H3N2 (3C.2a subgroup)	A/Hong/Kong/4801/2014	segment 3 / PA	GISAID’s EpiFlu™	EPI653197	EPI_ISL_198222	EPI653197	PA	China	2014-Feb-26	A/Hong Kong/4801/2014	Crick Worldwide Influenza Centre	Centers for Disease Control and Prevention	---
A/H3N2 (3C.2a subgroup)	A/Hong/Kong/4801/2014	segment 4 / HA	GISAID’s EpiFlu™	EPI653201	EPI_ISL_198222	EPI653201	HA	China	2014-Feb-26	A/Hong Kong/4801/2014	Crick Worldwide Influenza Centre	Centers for Disease Control and Prevention	---
A/H3N2 (3C.2a subgroup)	A/Hong/Kong/4801/2014	segment 5 / NP	GISAID’s EpiFlu™	EPI653194	EPI_ISL_198222	EPI653194	NP	China	2014-Feb-26	A/Hong Kong/4801/2014	Crick Worldwide Influenza Centre	Centers for Disease Control and Prevention	---
A/H3N2 (3C.2a subgroup)	A/Hong/Kong/4801/2014	segment 6 / NA	GISAID’s EpiFlu™	EPI653200	EPI_ISL_198222	EPI653200	NA	China	2014-Feb-26	A/Hong Kong/4801/2014	Crick Worldwide Influenza Centre	Centers for Disease Control and Prevention	---
A/H3N2 (3C.2a subgroup)	A/Hong/Kong/4801/2014	segment 7 / MP	GISAID’s EpiFlu™	EPI653196	EPI_ISL_198222	EPI653196	MP	China	2014-Feb-26	A/Hong Kong/4801/2014	Crick Worldwide Influenza Centre	Centers for Disease Control and Prevention	---
A/H3N2 (3C.2a subgroup)	A/Hong/Kong/4801/2014	segment 8 / NS	GISAID’s EpiFlu™	EPI653195	EPI_ISL_198222	EPI653195	NS	China	2014-Feb-26	A/Hong Kong/4801/2014	Crick Worldwide Influenza Centre	Centers for Disease Control and Prevention	---
A/H3N2 (3C.2a1 subgroup)	A/Singapore/Infimh-16-0019/2016	segment 1 / PB2	GISAID’s EpiFlu™	EPI1047601	EPI_ISL_275709	EPI1047601	PB2	Singapore	2016-Jun-14	A/Singapore/Infimh-16-0019/2016	WHO Collaborating Centre for Reference and Research on Influenza	Centers for Disease Control and Prevention	---
A/H3N2 (3C.2a1 subgroup)	A/Singapore/Infimh-16-0019/2016	segment 2 / PB1	GISAID’s EpiFlu™	EPI1047602	EPI_ISL_275709	EPI1047602	PB1	Singapore	2016-Jun-14	A/Singapore/Infimh-16-0019/2016	WHO Collaborating Centre for Reference and Research on Influenza	Centers for Disease Control and Prevention	---
A/H3N2 (3C.2a1 subgroup)	A/Singapore/Infimh-16-0019/2016	segment 3 / PA	GISAID’s EpiFlu™	EPI1047600	EPI_ISL_275709	EPI1047600	PA	Singapore	2016-Jun-14	A/Singapore/Infimh-16-0019/2016	WHO Collaborating Centre for Reference and Research on Influenza	Centers for Disease Control and Prevention	---
A/H3N2 (3C.2a1 subgroup)	A/Singapore/Infimh-16-0019/2016	segment 4 / HA	GISAID’s EpiFlu™	EPI1047604	EPI_ISL_275709	EPI1047604	HA	Singapore	2016-Jun-14	A/Singapore/Infimh-16-0019/2016	WHO Collaborating Centre for Reference and Research on Influenza	Centers for Disease Control and Prevention	---
A/H3N2 (3C.2a1 subgroup)	A/Singapore/Infimh-16-0019/2016	segment 5 / NP	GISAID’s EpiFlu™	EPI1047597	EPI_ISL_275709	EPI1047597	NP	Singapore	2016-Jun-14	A/Singapore/Infimh-16-0019/2016	WHO Collaborating Centre for Reference and Research on Influenza	Centers for Disease Control and Prevention	---
A/H3N2 (3C.2a1 subgroup)	A/Singapore/Infimh-16-0019/2016	segment 6 / NA	GISAID’s EpiFlu™	EPI1047603	EPI_ISL_275709	EPI1047603	NA	Singapore	2016-Jun-14	A/Singapore/Infimh-16-0019/2016	WHO Collaborating Centre for Reference and Research on Influenza	Centers for Disease Control and Prevention	---
A/H3N2 (3C.2a1 subgroup)	A/Singapore/Infimh-16-0019/2016	segment 7 / MP	GISAID’s EpiFlu™	EPI1047599	EPI_ISL_275709	EPI1047599	MP	Singapore	2016-Jun-14	A/Singapore/Infimh-16-0019/2016	WHO Collaborating Centre for Reference and Research on Influenza	Centers for Disease Control and Prevention	---
A/H3N2 (3C.2a1 subgroup)	A/Singapore/Infimh-16-0019/2016	segment 8 / NS	GISAID’s EpiFlu™	EPI1047598	EPI_ISL_275709	EPI1047598	NS	Singapore	2016-Jun-14	A/Singapore/Infimh-16-0019/2016	WHO Collaborating Centre for Reference and Research on Influenza	Centers for Disease Control and Prevention	---
B/Victoria [B(Vic)-lineage clade 1A]	B/Brisbane/60/2008	segment 1 / PB2	DNA INSDC	CY115158.1	---	---	---	---	---	---	---	---	---
B/Victoria [B(Vic)-lineage clade 1A]	B/Brisbane/60/2008	segment 2 / PB1	DNA INSDC	CY115157.1	---	---	---	---	---	---	---	---	---
B/Victoria [B(Vic)-lineage clade 1A]	B/Brisbane/60/2008	segment 3 / PA	DNA INSDC	CY115156.1	---	---	---	---	---	---	---	---	---
B/Victoria [B(Vic)-lineage clade 1A]	B/Brisbane/60/2008	segment 4 / HA	DNA INSDC	CY115151.1	---	---	---	---	---	---	---	---	---
B/Victoria [B(Vic)-lineage clade 1A]	B/Brisbane/60/2008	segment 5 / NP	DNA INSDC	CY115154.1	---	---	---	---	---	---	---	---	---
B/Victoria [B(Vic)-lineage clade 1A]	B/Brisbane/60/2008	segment 6 / NA	DNA INSDC	CY115153.1	---	---	---	---	---	---	---	---	---
B/Victoria [B(Vic)-lineage clade 1A]	B/Brisbane/60/2008	segment 7 / MP	DNA INSDC	CY115152.1	---	---	---	---	---	---	---	---	---
B/Victoria [B(Vic)-lineage clade 1A]	B/Brisbane/60/2008	segment 8 / NS	DNA INSDC	CY115155.1	---	---	---	---	---	---	---	---	---
B/Yamagata	B/Yamagata/16/1988	segment 1 / PB2	DNA INSDC	CY018772.1	---	---	---	---	---	---	---	---	---
B/Yamagata	B/Yamagata/16/1988	segment 2 / PB1	DNA INSDC	CY018771.1	---	---	---	---	---	---	---	---	---
B/Yamagata	B/Yamagata/16/1988	segment 3 / PA	DNA INSDC	CY018770.1	---	---	---	---	---	---	---	---	---
B/Yamagata	B/Yamagata/16/1988	segment 4 / HA	DNA INSDC	CY018765.1	---	---	---	---	---	---	---	---	---
B/Yamagata	B/Yamagata/16/1988	segment 5 / NP	DNA INSDC	CY018768.1	---	---	---	---	---	---	---	---	---
B/Yamagata	B/Yamagata/16/1988	segment 6 / NA	DNA INSDC	CY018767.1	---	---	---	---	---	---	---	---	---
B/Yamagata	B/Yamagata/16/1988	segment 7 / MP	DNA INSDC	CY018766.1	---	---	---	---	---	---	---	---	---
B/Yamagata	B/Yamagata/16/1988	segment 8 / NS	DNA INSDC	CY018769.1	---	---	---	---	---	---	---	---	---
B/Victoria	B/Victoria/2/1987	segment 4 / HA	DNA INSDC	M58428.1	---	---	---	---	---	---	---	---	---
B/Yamagata [B(Yam)-lineage clade 2]	B/Massachusetts/02/2012	segment 1 / PB2	GISAID’s EpiFlu™	EPI397596	EPI_ISL_121434	EPI397596	PB2	USA	2012-Mar-13	B/Massachusetts/02/2012	Massachusetts Department of Public Health	Centers for Disease Control and Prevention	---
B/Yamagata [B(Yam)-lineage clade 2]	B/Massachusetts/02/2012	segment 2 / PB1	GISAID’s EpiFlu™	EPI395218	EPI_ISL_121434	EPI395218	PB1	USA	2012-Mar-13	B/Massachusetts/02/2012	Massachusetts Department of Public Health	Centers for Disease Control and Prevention	---
B/Yamagata [B(Yam)-lineage clade 2]	B/Massachusetts/02/2012	segment 3 / PA	GISAID’s EpiFlu™	EPI395217	EPI_ISL_121434	EPI395217	PA	USA	2012-Mar-13	B/Massachusetts/02/2012	Massachusetts Department of Public Health	Centers for Disease Control and Prevention	---
B/Yamagata [B(Yam)-lineage clade 2]	B/Massachusetts/02/2012	segment 4 / HA	GISAID’s EpiFlu™	EPI376344	EPI_ISL_121434	EPI376344	HA	USA	2012-Mar-13	B/Massachusetts/02/2012	Massachusetts Department of Public Health	Centers for Disease Control and Prevention	---
B/Yamagata [B(Yam)-lineage clade 2]	B/Massachusetts/02/2012	segment 5 / NP	GISAID’s EpiFlu™	EPI395214	EPI_ISL_121434	EPI395214	NP	USA	2012-Mar-13	B/Massachusetts/02/2012	Massachusetts Department of Public Health	Centers for Disease Control and Prevention	---
B/Yamagata [B(Yam)-lineage clade 2]	B/Massachusetts/02/2012	segment 6 / NA	GISAID’s EpiFlu™	EPI376343	EPI_ISL_121434	EPI376343	NA	USA	2012-Mar-13	B/Massachusetts/02/2012	Massachusetts Department of Public Health	Centers for Disease Control and Prevention	---
B/Yamagata [B(Yam)-lineage clade 2]	B/Massachusetts/02/2012	segment 7 / MP	GISAID’s EpiFlu™	EPI395216	EPI_ISL_121434	EPI395216	MP	USA	2012-Mar-13	B/Massachusetts/02/2012	Massachusetts Department of Public Health	Centers for Disease Control and Prevention	---
B/Yamagata [B(Yam)-lineage clade 2]	B/Massachusetts/02/2012	segment 8 / NS	GISAID’s EpiFlu™	EPI395215	EPI_ISL_121434	EPI395215	NS	USA	2012-Mar-13	B/Massachusetts/02/2012	Massachusetts Department of Public Health	Centers for Disease Control and Prevention	---
B/Yamagata [B(Yam)-lineage clade 3]	B/Phuket/3073/2013	segment 1 / PB2	GISAID’s EpiFlu™	EPI544261	EPI_ISL_166957	EPI544261	PB2	Thailand	2013-Nov-21	B/Phuket/3073/2013	WHO Collaborating Centre for Reference and Research on Influenza	Centers for Disease Control and Prevention	---
B/Yamagata [B(Yam)-lineage clade 3]	B/Phuket/3073/2013	segment 2 / PB1	GISAID’s EpiFlu™	EPI544262	EPI_ISL_166957	EPI544262	PB1	Thailand	2013-Nov-21	B/Phuket/3073/2013	WHO Collaborating Centre for Reference and Research on Influenza	Centers for Disease Control and Prevention	---
B/Yamagata [B(Yam)-lineage clade 3]	B/Phuket/3073/2013	segment 3 / PA	GISAID’s EpiFlu™	EPI547694	EPI_ISL_166957	EPI547694	PA	Thailand	2013-Nov-21	B/Phuket/3073/2013	WHO Collaborating Centre for Reference and Research on Influenza	Centers for Disease Control and Prevention	---
B/Yamagata [B(Yam)-lineage clade 3]	B/Phuket/3073/2013	segment 4 / HA	GISAID’s EpiFlu™	EPI544264	EPI_ISL_166957	EPI544264	HA	Thailand	2013-Nov-21	B/Phuket/3073/2013	WHO Collaborating Centre for Reference and Research on Influenza	Centers for Disease Control and Prevention	---
B/Yamagata [B(Yam)-lineage clade 3]	B/Phuket/3073/2013	segment 5 / NP	GISAID’s EpiFlu™	EPI544260	EPI_ISL_166957	EPI544260	NP	Thailand	2013-Nov-21	B/Phuket/3073/2013	WHO Collaborating Centre for Reference and Research on Influenza	Centers for Disease Control and Prevention	---
B/Yamagata [B(Yam)-lineage clade 3]	B/Phuket/3073/2013	segment 6 / NA	GISAID’s EpiFlu™	EPI544263	EPI_ISL_166957	EPI544263	NA	Thailand	2013-Nov-21	B/Phuket/3073/2013	WHO Collaborating Centre for Reference and Research on Influenza	Centers for Disease Control and Prevention	---
B/Yamagata [B(Yam)-lineage clade 3]	B/Phuket/3073/2013	segment 7 / MP	GISAID’s EpiFlu™	EPI592901	EPI_ISL_166957	EPI592901	MP	Thailand	2013-Nov-21	B/Phuket/3073/2013	WHO Collaborating Centre for Reference and Research on Influenza	Centers for Disease Control and Prevention	---
B/Yamagata [B(Yam)-lineage clade 3]	B/Phuket/3073/2013	segment 8 / NS	GISAID’s EpiFlu™	EPI547693	EPI_ISL_166957	EPI547693	NS	Thailand	2013-Nov-21	B/Phuket/3073/2013	WHO Collaborating Centre for Reference and Research on Influenza	Centers for Disease Control and Prevention	---
A/H5N1 (H5 clade 0)	A/Goose/Guangdong/1/96	segment 1 / PB2	DNA INSDC	NC_007357.1	---	---	---	---	---	---	---	---	---
A/H5N1 (H5 clade 0)	A/Goose/Guangdong/1/96	segment 2 / PB1	DNA INSDC	NC_007358.1	---	---	---	---	---	---	---	---	---
A/H5N1 (H5 clade 0)	A/Goose/Guangdong/1/96	segment 3 / PA	DNA INSDC	NC_007359.1	---	---	---	---	---	---	---	---	---
A/H5N1 (H5 clade 0)	A/Goose/Guangdong/1/96	segment 4 / HA	DNA INSDC	NC_007362.1	---	---	---	---	---	---	---	---	---
A/H5N1 (H5 clade 0)	A/Goose/Guangdong/1/96	segment 5 / NP	DNA INSDC	NC_007360.1	---	---	---	---	---	---	---	---	---
A/H5N1 (H5 clade 0)	A/Goose/Guangdong/1/96	segment 6 / NA	DNA INSDC	NC_007361.1	---	---	---	---	---	---	---	---	---
A/H5N1 (H5 clade 0)	A/Goose/Guangdong/1/96	segment 7 / MP	DNA INSDC	NC_007363.1	---	---	---	---	---	---	---	---	---
A/H5N1 (H5 clade 0)	A/Goose/Guangdong/1/96	segment 8 / NS	DNA INSDC	NC_007364.1	---	---	---	---	---	---	---	---	---
A/H5N1 (H5 clade 1)	A/Vietnam/1203/2004	segment 1 / PB2	DNA INSDC	HM006756.1	---	---	---	---	---	---	---	---	---
A/H5N1 (H5 clade 1)	A/Vietnam/1203/2004	segment 2 / PB1	DNA INSDC	HM006757.1	---	---	---	---	---	---	---	---	---
A/H5N1 (H5 clade 1)	A/Vietnam/1203/2004	segment 3 / PA	DNA INSDC	HM006758.1	---	---	---	---	---	---	---	---	---
A/H5N1 (H5 clade 1)	A/Vietnam/1203/2004	segment 4 / HA	DNA INSDC	HM006759.1	---	---	---	---	---	---	---	---	---
A/H5N1 (H5 clade 1)	A/Vietnam/1203/2004	segment 5 / NP	DNA INSDC	HM006760.1	---	---	---	---	---	---	---	---	---
A/H5N1 (H5 clade 1)	A/Vietnam/1203/2004	segment 6 / NA	DNA INSDC	HM006761.1	---	---	---	---	---	---	---	---	---
A/H5N1 (H5 clade 1)	A/Vietnam/1203/2004	segment 7 / MP	DNA INSDC	HM006762.1	---	---	---	---	---	---	---	---	---
A/H5N1 (H5 clade 1)	A/Vietnam/1203/2004	segment 8 / NS	DNA INSDC	HM006763.1	---	---	---	---	---	---	---	---	---
A/H5N1 (H5 clade 2.2.1.2)	A/chicken/Egypt/A10351A/2014	segment 1 / PB2	DNA INSDC	KR063675	---	---	---	---	---	---	---	---	---
A/H5N1 (H5 clade 2.2.1.2)	A/chicken/Egypt/A10351A/2014	segment 2 / PB1	DNA INSDC	KR063676	---	---	---	---	---	---	---	---	---
A/H5N1 (H5 clade 2.2.1.2)	A/chicken/Egypt/A10351A/2014	segment 3 / PA	DNA INSDC	KR063677	---	---	---	---	---	---	---	---	---
A/H5N1 (H5 clade 2.2.1.2)	A/chicken/Egypt/A10351A/2014	segment 4 / HA	DNA INSDC	KR063678	---	---	---	---	---	---	---	---	---
A/H5N1 (H5 clade 2.2.1.2)	A/chicken/Egypt/A10351A/2014	segment 5 / NP	DNA INSDC	KR063679	---	---	---	---	---	---	---	---	---
A/H5N1 (H5 clade 2.2.1.2)	A/chicken/Egypt/A10351A/2014	segment 6 / NA	DNA INSDC	KR063680	---	---	---	---	---	---	---	---	---
A/H5N1 (H5 clade 2.2.1.2)	A/chicken/Egypt/A10351A/2014	segment 7 / MP	DNA INSDC	KR063681	---	---	---	---	---	---	---	---	---
A/H5N1 (H5 clade 2.2.1.2)	A/chicken/Egypt/A10351A/2014	segment 8 / NS	DNA INSDC	KR063682	---	---	---	---	---	---	---	---	---
A/H5N1 [H5 clade 2.3.2.1a]	A/duck/Bangladesh/19097/2013	segment 1 / PB2	DNA INSDC	KF874284	---	---	---	---	---	---	---	---	---
A/H5N1 [H5 clade 2.3.2.1a]	A/duck/Bangladesh/19097/2013	segment 2 / PB1	DNA INSDC	KF874285	---	---	---	---	---	---	---	---	---
A/H5N1 [H5 clade 2.3.2.1a]	A/duck/Bangladesh/19097/2013	segment 3 / PA	DNA INSDC	KF874286	---	---	---	---	---	---	---	---	---
A/H5N1 [H5 clade 2.3.2.1a]	A/duck/Bangladesh/19097/2013	segment 4 / HA	DNA INSDC	KF715205	---	---	---	---	---	---	---	---	---
A/H5N1 [H5 clade 2.3.2.1a]	A/duck/Bangladesh/19097/2013	segment 5 / NP	DNA INSDC	KF874287	---	---	---	---	---	---	---	---	---
A/H5N1 [H5 clade 2.3.2.1a]	A/duck/Bangladesh/19097/2013	segment 6 / NA	DNA INSDC	KF715206	---	---	---	---	---	---	---	---	---
A/H5N1 [H5 clade 2.3.2.1a]	A/duck/Bangladesh/19097/2013	segment 7 / MP	DNA INSDC	KF874288	---	---	---	---	---	---	---	---	---
A/H5N1 [H5 clade 2.3.2.1a]	A/duck/Bangladesh/19097/2013	segment 8 / NS	DNA INSDC	KF874289	---	---	---	---	---	---	---	---	---
A/H5N1 [H5 clade 2.2.1.2]	A/chicken/Egypt/06553-NLQP/2006	segment 1 / PB2	DNA INSDC	KR732472	---	---	---	---	---	---	---	---	---
A/H5N1 [H5 clade 2.2.1.2]	A/chicken/Egypt/06553-NLQP/2006	segment 2 / PB1	DNA INSDC	KR732442	---	---	---	---	---	---	---	---	---
A/H5N1 [H5 clade 2.2.1.2]	A/chicken/Egypt/06553-NLQP/2006	segment 3 / PA	DNA INSDC	KR732498	---	---	---	---	---	---	---	---	---
A/H5N1 [H5 clade 2.2.1.2]	A/chicken/Egypt/06553-NLQP/2006	segment 4 / HA	DNA INSDC	KR732525	---	---	---	---	---	---	---	---	---
A/H5N1 [H5 clade 2.2.1.2]	A/chicken/Egypt/06553-NLQP/2006	segment 5 / NP	DNA INSDC	KR732532	---	---	---	---	---	---	---	---	---
A/H5N1 [H5 clade 2.2.1.2]	A/chicken/Egypt/06553-NLQP/2006	segment 6 / NA	DNA INSDC	KR732463	---	---	---	---	---	---	---	---	---
A/H5N1 [H5 clade 2.2.1.2]	A/chicken/Egypt/06553-NLQP/2006	segment 7 / MP	DNA INSDC	KR732486	---	---	---	---	---	---	---	---	---
A/H5N1 [H5 clade 2.2.1.2]	A/chicken/Egypt/06553-NLQP/2006	segment 8 / NS	DNA INSDC	KR732546	---	---	---	---	---	---	---	---	---
A/H5N1 [H5 clade 2.3.2.1c]	A/brown-headed gull/Qinghai/19/2009	segment 1 / PB2	DNA INSDC	GU477558	---	---	---	---	---	---	---	---	---
A/H5N1 [H5 clade 2.3.2.1c]	A/brown-headed gull/Qinghai/19/2009	segment 2 / PB1	DNA INSDC	GU477555	---	---	---	---	---	---	---	---	---
A/H5N1 [H5 clade 2.3.2.1c]	A/brown-headed gull/Qinghai/19/2009	segment 3 / PA	DNA INSDC	GU477552	---	---	---	---	---	---	---	---	---
A/H5N1 [H5 clade 2.3.2.1c]	A/brown-headed gull/Qinghai/19/2009	segment 4 / HA	DNA INSDC	GU477549	---	---	---	---	---	---	---	---	---
A/H5N1 [H5 clade 2.3.2.1c]	A/brown-headed gull/Qinghai/19/2009	segment 5 / NP	DNA INSDC	GU477546	---	---	---	---	---	---	---	---	---
A/H5N1 [H5 clade 2.3.2.1c]	A/brown-headed gull/Qinghai/19/2009	segment 6 / NA	DNA INSDC	GU477543	---	---	---	---	---	---	---	---	---
A/H5N1 [H5 clade 2.3.2.1c]	A/brown-headed gull/Qinghai/19/2009	segment 7 / MP	DNA INSDC	GU477540	---	---	---	---	---	---	---	---	---
A/H5N1 [H5 clade 2.3.2.1c]	A/brown-headed gull/Qinghai/19/2009	segment 8 / NS	DNA INSDC	GU477537	---	---	---	---	---	---	---	---	---
A/H5N1 [H5 clade 7.1]	A/chicken/Shanxi/10/2006	segment 1 / PB2	DNA INSDC	HM172440	---	---	---	---	---	---	---	---	---
A/H5N1 [H5 clade 7.1]	A/chicken/Shanxi/10/2006	segment 2 / PB1	DNA INSDC	HM172361	---	---	---	---	---	---	---	---	---
A/H5N1 [H5 clade 7.1]	A/chicken/Shanxi/10/2006	segment 3 / PA	DNA INSDC	HM172337	---	---	---	---	---	---	---	---	---
A/H5N1 [H5 clade 7.1]	A/chicken/Shanxi/10/2006	segment 4 / HA	DNA INSDC	HM172113	---	---	---	---	---	---	---	---	---
A/H5N1 [H5 clade 7.1]	A/chicken/Shanxi/10/2006	segment 5 / NP	DNA INSDC	HM172243	---	---	---	---	---	---	---	---	---
A/H5N1 [H5 clade 7.1]	A/chicken/Shanxi/10/2006	segment 6 / NA	DNA INSDC	HM172172	---	---	---	---	---	---	---	---	---
A/H5N1 [H5 clade 7.1]	A/chicken/Shanxi/10/2006	segment 7 / MP	DNA INSDC	HM172135	---	---	---	---	---	---	---	---	---
A/H5N1 [H5 clade 7.1]	A/chicken/Shanxi/10/2006	segment 8 / NS	DNA INSDC	HM172297	---	---	---	---	---	---	---	---	---
A/H5N8 [H5 clade 2.3.4.4]	A/gyrfalcon/Washington/41088-6/2014	segment 1 / PB2	DNA INSDC	KP307981	---	---	---	---	---	---	---	---	---
A/H5N8 [H5 clade 2.3.4.4]	A/gyrfalcon/Washington/41088-6/2014	segment 2 / PB1	DNA INSDC	KP307982	---	---	---	---	---	---	---	---	---
A/H5N8 [H5 clade 2.3.4.4]	A/gyrfalcon/Washington/41088-6/2014	segment 3 / PA	DNA INSDC	KP307983	---	---	---	---	---	---	---	---	---
A/H5N8 [H5 clade 2.3.4.4]	A/gyrfalcon/Washington/41088-6/2014	segment 4 / HA	DNA INSDC	KP307984	---	---	---	---	---	---	---	---	---
A/H5N8 [H5 clade 2.3.4.4]	A/gyrfalcon/Washington/41088-6/2014	segment 5 / NP	DNA INSDC	KP307985	---	---	---	---	---	---	---	---	---
A/H5N8 [H5 clade 2.3.4.4]	A/gyrfalcon/Washington/41088-6/2014	segment 6 / NA	DNA INSDC	KP307986	---	---	---	---	---	---	---	---	---
A/H5N8 [H5 clade 2.3.4.4]	A/gyrfalcon/Washington/41088-6/2014	segment 7 / MP	DNA INSDC	KP307987	---	---	---	---	---	---	---	---	---
A/H5N8 [H5 clade 2.3.4.4]	A/gyrfalcon/Washington/41088-6/2014	segment 8 / NS	DNA INSDC	KP307988	---	---	---	---	---	---	---	---	---
A/H5N8 [H5 clade 2.3.4.4]	A/chicken/Chechnya/58/2017	segment 1 / PB2	DNA INSDC	MF926458	---	---	---	---	---	---	---	---	---
A/H5N8 [H5 clade 2.3.4.4]	A/chicken/Chechnya/58/2017	segment 2 / PB1	DNA INSDC	MF926459	---	---	---	---	---	---	---	---	---
A/H5N8 [H5 clade 2.3.4.4]	A/chicken/Chechnya/58/2017	segment 3 / PA	DNA INSDC	MF926460	---	---	---	---	---	---	---	---	---
A/H5N8 [H5 clade 2.3.4.4]	A/chicken/Chechnya/58/2017	segment 4 / HA	DNA INSDC	MF926461	---	---	---	---	---	---	---	---	---
A/H5N8 [H5 clade 2.3.4.4]	A/chicken/Chechnya/58/2017	segment 5 / NP	DNA INSDC	MF926462	---	---	---	---	---	---	---	---	---
A/H5N8 [H5 clade 2.3.4.4]	A/chicken/Chechnya/58/2017	segment 6 / NA	DNA INSDC	MF926463	---	---	---	---	---	---	---	---	---
A/H5N8 [H5 clade 2.3.4.4]	A/chicken/Chechnya/58/2017	segment 7 / MP	DNA INSDC	MF926464	---	---	---	---	---	---	---	---	---
A/H5N8 [H5 clade 2.3.4.4]	A/chicken/Chechnya/58/2017	segment 8 / NS	DNA INSDC	MF926465	---	---	---	---	---	---	---	---	---
A/H7N9	A/Hangzhou/1/2013	segment 1 / PB2	DNA INSDC	KF001507.1	---	---	---	---	---	---	---	---	---
A/H7N9	A/Hangzhou/1/2013	segment 2 / PB1	DNA INSDC	KF001508.1	---	---	---	---	---	---	---	---	---
A/H7N9	A/Hangzhou/1/2013	segment 3 / PA	DNA INSDC	KF001509.1	---	---	---	---	---	---	---	---	---
A/H7N9	A/Hangzhou/1/2013	segment 4 / HA	DNA INSDC	KC853766.1	---	---	---	---	---	---	---	---	---
A/H7N9	A/Hangzhou/1/2013	segment 5 / NP	DNA INSDC	KF001510.1	---	---	---	---	---	---	---	---	---
A/H7N9	A/Hangzhou/1/2013	segment 6 / NA	DNA INSDC	KC853765.1	---	---	---	---	---	---	---	---	---
A/H7N9	A/Hangzhou/1/2013	segment 7 / MP	DNA INSDC	KC853764.2	---	---	---	---	---	---	---	---	---
A/H7N9	A/Hangzhou/1/2013	segment 8 / NS	DNA INSDC	KF001511.1	---	---	---	---	---	---	---	---	---
A/H7N9	A/Beijing/1/2013	segment 1 / PB2	DNA INSDC	KJ476630	---	---	---	---	---	---	---	---	---
A/H7N9	A/Beijing/1/2013	segment 2 / PB1	DNA INSDC	KJ476631	---	---	---	---	---	---	---	---	---
A/H7N9	A/Beijing/1/2013	segment 3 / PA	DNA INSDC	KJ476632	---	---	---	---	---	---	---	---	---
A/H7N9	A/Beijing/1/2013	segment 4 / HA	DNA INSDC	KJ476633	---	---	---	---	---	---	---	---	---
A/H7N9	A/Beijing/1/2013	segment 5 / NP	DNA INSDC	KJ476634	---	---	---	---	---	---	---	---	---
A/H7N9	A/Beijing/1/2013	segment 6 / NA	DNA INSDC	KJ476635	---	---	---	---	---	---	---	---	---
A/H7N9	A/Beijing/1/2013	segment 7 / MP	DNA INSDC	KJ476636	---	---	---	---	---	---	---	---	---
A/H7N9	A/Beijing/1/2013	segment 8 / NS	DNA INSDC	KJ476637	---	---	---	---	---	---	---	---	---
A/H7N9	A/Anhui/1-DEWH730/2013	segment 1 / PB2	DNA INSDC	CY187625	---	---	---	---	---	---	---	---	---
A/H7N9	A/Anhui/1-DEWH730/2013	segment 2 / PB1	DNA INSDC	CY187624	---	---	---	---	---	---	---	---	---
A/H7N9	A/Anhui/1-DEWH730/2013	segment 3 / PA	DNA INSDC	CY187623	---	---	---	---	---	---	---	---	---
A/H7N9	A/Anhui/1-DEWH730/2013	segment 4 / HA	DNA INSDC	CY187618	---	---	---	---	---	---	---	---	---
A/H7N9	A/Anhui/1-DEWH730/2013	segment 5 / NP	DNA INSDC	CY187621	---	---	---	---	---	---	---	---	---
A/H7N9	A/Anhui/1-DEWH730/2013	segment 6 / NA	DNA INSDC	CY187620	---	---	---	---	---	---	---	---	---
A/H7N9	A/Anhui/1-DEWH730/2013	segment 7 / MP	DNA INSDC	CY187619	---	---	---	---	---	---	---	---	---
A/H7N9	A/Anhui/1-DEWH730/2013	segment 8 / NS	DNA INSDC	CY187622	---	---	---	---	---	---	---	---	---
A/H7N9	A/chicken/Alabama/17-008901-1/2017	segment 1 / PB2	DNA INSDC	MF357729	---	---	---	---	---	---	---	---	---
A/H7N9	A/chicken/Alabama/17-008901-1/2017	segment 2 / PB1	DNA INSDC	MF357730	---	---	---	---	---	---	---	---	---
A/H7N9	A/chicken/Alabama/17-008901-1/2017	segment 3 / PA	DNA INSDC	MF357731	---	---	---	---	---	---	---	---	---
A/H7N9	A/chicken/Alabama/17-008901-1/2017	segment 4 / HA	DNA INSDC	MF357732	---	---	---	---	---	---	---	---	---
A/H7N9	A/chicken/Alabama/17-008901-1/2017	segment 5 / NP	DNA INSDC	MF357733	---	---	---	---	---	---	---	---	---
A/H7N9	A/chicken/Alabama/17-008901-1/2017	segment 6 / NA	DNA INSDC	MF357734	---	---	---	---	---	---	---	---	---
A/H7N9	A/chicken/Alabama/17-008901-1/2017	segment 7 / MP	DNA INSDC	MF357735	---	---	---	---	---	---	---	---	---
A/H7N9	A/chicken/Alabama/17-008901-1/2017	segment 8 / NS	DNA INSDC	MF357736	---	---	---	---	---	---	---	---	---
A/H7N9	A/Inner Mongolia/Tongliao29169/2017	segment 1 / PB2	DNA INSDC	MG827384	---	---	---	---	---	---	---	---	---
A/H7N9	A/Inner Mongolia/Tongliao29169/2017	segment 2 / PB1	DNA INSDC	MG827385	---	---	---	---	---	---	---	---	---
A/H7N9	A/Inner Mongolia/Tongliao29169/2017	segment 3 / PA	DNA INSDC	MG827386	---	---	---	---	---	---	---	---	---
A/H7N9	A/Inner Mongolia/Tongliao29169/2017	segment 4 / HA	DNA INSDC	MG827387	---	---	---	---	---	---	---	---	---
A/H7N9	A/Inner Mongolia/Tongliao29169/2017	segment 5 / NP	DNA INSDC	MG827388	---	---	---	---	---	---	---	---	---
A/H7N9	A/Inner Mongolia/Tongliao29169/2017	segment 6 / NA	DNA INSDC	MG827389	---	---	---	---	---	---	---	---	---
A/H7N9	A/Inner Mongolia/Tongliao29169/2017	segment 7 / MP	DNA INSDC	MG827390	---	---	---	---	---	---	---	---	---
A/H7N9	A/Inner Mongolia/Tongliao29169/2017	segment 8 / NS	DNA INSDC	MG827391	---	---	---	---	---	---	---	---	---
A/H7N9	A/mallard/Sweden/1621/2002	segment 1 / PB2	DNA INSDC	CY186299	---	---	---	---	---	---	---	---	---
A/H7N9	A/mallard/Sweden/1621/2002	segment 2 / PB1	DNA INSDC	CY186298	---	---	---	---	---	---	---	---	---
A/H7N9	A/mallard/Sweden/1621/2002	segment 3 / PA	DNA INSDC	CY186297	---	---	---	---	---	---	---	---	---
A/H7N9	A/mallard/Sweden/1621/2002	segment 4 / HA	DNA INSDC	CY186292	---	---	---	---	---	---	---	---	---
A/H7N9	A/mallard/Sweden/1621/2002	segment 5 / NP	DNA INSDC	CY186295	---	---	---	---	---	---	---	---	---
A/H7N9	A/mallard/Sweden/1621/2002	segment 6 / NA	DNA INSDC	CY186294	---	---	---	---	---	---	---	---	---
A/H7N9	A/mallard/Sweden/1621/2002	segment 7 / MP	DNA INSDC	CY186293	---	---	---	---	---	---	---	---	---
A/H7N9	A/mallard/Sweden/1621/2002	segment 8 / NS	DNA INSDC	CY186296	---	---	---	---	---	---	---	---	---
A/H7N9	A/Yunnan/0129/2017	segment 1 / PB2	DNA INSDC	KY910844	---	---	---	---	---	---	---	---	---
A/H7N9	A/Yunnan/0129/2017	segment 2 / PB1	DNA INSDC	KY910843	---	---	---	---	---	---	---	---	---
A/H7N9	A/Yunnan/0129/2017	segment 3 / PA	DNA INSDC	KY910842	---	---	---	---	---	---	---	---	---
A/H7N9	A/Yunnan/0129/2017	segment 4 / HA	DNA INSDC	KY910837	---	---	---	---	---	---	---	---	---
A/H7N9	A/Yunnan/0129/2017	segment 5 / NP	DNA INSDC	KY910840	---	---	---	---	---	---	---	---	---
A/H7N9	A/Yunnan/0129/2017	segment 6 / NA	DNA INSDC	KY910839	---	---	---	---	---	---	---	---	---
A/H7N9	A/Yunnan/0129/2017	segment 7 / MP	DNA INSDC	KY910838	---	---	---	---	---	---	---	---	---
A/H7N9	A/Yunnan/0129/2017	segment 8 / NS	DNA INSDC	KY910841	---	---	---	---	---	---	---	---	---
A/H9N2	A/chicken/Egypt/Q10429E/2014	segment 1 / PB2	DNA INSDC	KX000752	---	---	---	---	---	---	---	---	---
A/H9N2	A/chicken/Egypt/Q10429E/2014	segment 2 / PB1	DNA INSDC	KX000877	---	---	---	---	---	---	---	---	---
A/H9N2	A/chicken/Egypt/Q10429E/2014	segment 3 / PA	DNA INSDC	KX000874	---	---	---	---	---	---	---	---	---
A/H9N2	A/chicken/Egypt/Q10429E/2014	segment 4 / HA	DNA INSDC	KX000830	---	---	---	---	---	---	---	---	---
A/H9N2	A/chicken/Egypt/Q10429E/2014	segment 5 / NP	DNA INSDC	KX000744	---	---	---	---	---	---	---	---	---
A/H9N2	A/chicken/Egypt/Q10429E/2014	segment 6 / NA	DNA INSDC	KX000856	---	---	---	---	---	---	---	---	---
A/H9N2	A/chicken/Egypt/Q10429E/2014	segment 7 / MP	DNA INSDC	KX000714	---	---	---	---	---	---	---	---	---
A/H9N2	A/chicken/Egypt/Q10429E/2014	segment 8 / NS	DNA INSDC	KX000849	---	---	---	---	---	---	---	---	---
A/H9N2	A/chicken/Vietnam/HU7-15/2017	segment 1 / PB2	DNA INSDC	LC364017	---	---	---	---	---	---	---	---	---
A/H9N2	A/chicken/Vietnam/HU7-15/2017	segment 2 / PB1	DNA INSDC	LC364018	---	---	---	---	---	---	---	---	---
A/H9N2	A/chicken/Vietnam/HU7-15/2017	segment 3 / PA	DNA INSDC	LC364019	---	---	---	---	---	---	---	---	---
A/H9N2	A/chicken/Vietnam/HU7-15/2017	segment 4 / HA	DNA INSDC	LC364020	---	---	---	---	---	---	---	---	---
A/H9N2	A/chicken/Vietnam/HU7-15/2017	segment 5 / NP	DNA INSDC	LC364021	---	---	---	---	---	---	---	---	---
A/H9N2	A/chicken/Vietnam/HU7-15/2017	segment 6 / NA	DNA INSDC	LC364022	---	---	---	---	---	---	---	---	---
A/H9N2	A/chicken/Vietnam/HU7-15/2017	segment 7 / MP	DNA INSDC	LC364023	---	---	---	---	---	---	---	---	---
A/H9N2	A/chicken/Vietnam/HU7-15/2017	segment 8 / NS	DNA INSDC	LC364024	---	---	---	---	---	---	---	---	---
A/H9N2	A/chicken/Burkina Faso/17RS93-19/2017	segment 1 / PB2	DNA INSDC	MF510849	---	---	---	---	---	---	---	---	---
A/H9N2	A/chicken/Burkina Faso/17RS93-19/2017	segment 2 / PB1	DNA INSDC	MF510850	---	---	---	---	---	---	---	---	---
A/H9N2	A/chicken/Burkina Faso/17RS93-19/2017	segment 3 / PA	DNA INSDC	MF510851	---	---	---	---	---	---	---	---	---
A/H9N2	A/chicken/Burkina Faso/17RS93-19/2017	segment 4 / HA	DNA INSDC	MF510852	---	---	---	---	---	---	---	---	---
A/H9N2	A/chicken/Burkina Faso/17RS93-19/2017	segment 5 / NP	DNA INSDC	MF510853	---	---	---	---	---	---	---	---	---
A/H9N2	A/chicken/Burkina Faso/17RS93-19/2017	segment 6 / NA	DNA INSDC	MF510854	---	---	---	---	---	---	---	---	---
A/H9N2	A/chicken/Burkina Faso/17RS93-19/2017	segment 7 / MP	DNA INSDC	MF510855	---	---	---	---	---	---	---	---	---
A/H9N2	A/chicken/Burkina Faso/17RS93-19/2017	segment 8 / NS	DNA INSDC	MF510856	---	---	---	---	---	---	---	---	---
A/H9N2	A/Anas platyrhynchus/Belgium/24311pcs5/2012	segment 1 / PB2	DNA INSDC	KU646981	---	---	---	---	---	---	---	---	---
A/H9N2	A/Anas platyrhynchus/Belgium/24311pcs5/2012	segment 2 / PB1	DNA INSDC	KU646982	---	---	---	---	---	---	---	---	---
A/H9N2	A/Anas platyrhynchus/Belgium/24311pcs5/2012	segment 3 / PA	DNA INSDC	KU646983	---	---	---	---	---	---	---	---	---
A/H9N2	A/Anas platyrhynchus/Belgium/24311pcs5/2012	segment 4 / HA	DNA INSDC	KU646984	---	---	---	---	---	---	---	---	---
A/H9N2	A/Anas platyrhynchus/Belgium/24311pcs5/2012	segment 5 / NP	DNA INSDC	KU646985	---	---	---	---	---	---	---	---	---
A/H9N2	A/Anas platyrhynchus/Belgium/24311pcs5/2012	segment 6 / NA	DNA INSDC	KU646986	---	---	---	---	---	---	---	---	---
A/H9N2	A/Anas platyrhynchus/Belgium/24311pcs5/2012	segment 7 / MP	DNA INSDC	KU646987	---	---	---	---	---	---	---	---	---
A/H9N2	A/Anas platyrhynchus/Belgium/24311pcs5/2012	segment 8 / NS	DNA INSDC	KU646988	---	---	---	---	---	---	---	---	---
A/H9N2	A/cackling goose/Alaska/UGAI15-3075/2015	segment 1 / PB2	DNA INSDC	KU310452	---	---	---	---	---	---	---	---	---
A/H9N2	A/cackling goose/Alaska/UGAI15-3075/2015	segment 2 / PB1	DNA INSDC	KU310453	---	---	---	---	---	---	---	---	---
A/H9N2	A/cackling goose/Alaska/UGAI15-3075/2015	segment 3 / PA	DNA INSDC	KU310454	---	---	---	---	---	---	---	---	---
A/H9N2	A/cackling goose/Alaska/UGAI15-3075/2015	segment 4 / HA	DNA INSDC	KU310455	---	---	---	---	---	---	---	---	---
A/H9N2	A/cackling goose/Alaska/UGAI15-3075/2015	segment 5 / NP	DNA INSDC	KU310456	---	---	---	---	---	---	---	---	---
A/H9N2	A/cackling goose/Alaska/UGAI15-3075/2015	segment 6 / NA	DNA INSDC	KU310457	---	---	---	---	---	---	---	---	---
A/H9N2	A/cackling goose/Alaska/UGAI15-3075/2015	segment 7 / MP	DNA INSDC	KU310458	---	---	---	---	---	---	---	---	---
A/H9N2	A/cackling goose/Alaska/UGAI15-3075/2015	segment 8 / NS	DNA INSDC	KU310459	---	---	---	---	---	---	---	---	---
A/H9N2	A/american oystercactcher/Chile/C1307/2015	segment 1 / PB2	DNA INSDC	KX185900	---	---	---	---	---	---	---	---	---
A/H9N2	A/american oystercactcher/Chile/C1307/2015	segment 2 / PB1	DNA INSDC	KX185931	---	---	---	---	---	---	---	---	---
A/H9N2	A/american oystercactcher/Chile/C1307/2015	segment 3 / PA	DNA INSDC	KX185907	---	---	---	---	---	---	---	---	---
A/H9N2	A/american oystercactcher/Chile/C1307/2015	segment 4 / HA	DNA INSDC	KX185901	---	---	---	---	---	---	---	---	---
A/H9N2	A/american oystercactcher/Chile/C1307/2015	segment 5 / NP	DNA INSDC	KX185922	---	---	---	---	---	---	---	---	---
A/H9N2	A/american oystercactcher/Chile/C1307/2015	segment 6 / NA	DNA INSDC	KX185930	---	---	---	---	---	---	---	---	---
A/H9N2	A/american oystercactcher/Chile/C1307/2015	segment 7 / MP	DNA INSDC	KX185929	---	---	---	---	---	---	---	---	---
A/H9N2	A/american oystercactcher/Chile/C1307/2015	segment 8 / NS	DNA INSDC	KX185909	---	---	---	---	---	---	---	---	---
A/H9N2	A/Beijing/1/2017	segment 1 / PB2	DNA INSDC	MF440743	---	---	---	---	---	---	---	---	---
A/H9N2	A/Beijing/1/2017	segment 2 / PB1	DNA INSDC	MF440742	---	---	---	---	---	---	---	---	---
A/H9N2	A/Beijing/1/2017	segment 3 / PA	DNA INSDC	MF440741	---	---	---	---	---	---	---	---	---
A/H9N2	A/Beijing/1/2017	segment 4 / HA	DNA INSDC	MF440736	---	---	---	---	---	---	---	---	---
A/H9N2	A/Beijing/1/2017	segment 5 / NP	DNA INSDC	MF440739	---	---	---	---	---	---	---	---	---
A/H9N2	A/Beijing/1/2017	segment 6 / NA	DNA INSDC	MF440738	---	---	---	---	---	---	---	---	---
A/H9N2	A/Beijing/1/2017	segment 7 / MP	DNA INSDC	MF440737	---	---	---	---	---	---	---	---	---
A/H9N2	A/Beijing/1/2017	segment 8 / NS	DNA INSDC	MF440740	---	---	---	---	---	---	---	---	---
A/H2N2	A/Singapore/1/1957	segment 1 / PB2	DNA INSDC	CY125901.1	---	---	---	---	---	---	---	---	---
A/H2N2	A/Singapore/1/1957	segment 2 / PB1	DNA INSDC	CY125900.1	---	---	---	---	---	---	---	---	---
A/H2N2	A/Singapore/1/1957	segment 3 / PA	DNA INSDC	CY125899.1	---	---	---	---	---	---	---	---	---
A/H2N2	A/Singapore/1/1957	segment 4 / HA	DNA INSDC	CY125894.1	---	---	---	---	---	---	---	---	---
A/H2N2	A/Singapore/1/1957	segment 5 / NP	DNA INSDC	CY125897.1	---	---	---	---	---	---	---	---	---
A/H2N2	A/Singapore/1/1957	segment 6 / NA	DNA INSDC	CY125896.1	---	---	---	---	---	---	---	---	---
A/H2N2	A/Singapore/1/1957	segment 7 / MP	DNA INSDC	CY125895.1	---	---	---	---	---	---	---	---	---
A/H2N2	A/Singapore/1/1957	segment 8 / NS	DNA INSDC	CY125898.1	---	---	---	---	---	---	---	---	---
A/H10N7	A/duck/Manitoba/1953	segment 1 / PB2	DNA INSDC	KF435062.1	---	---	---	---	---	---	---	---	---
A/H10N7	A/duck/Manitoba/1953	segment 2 / PB1	DNA INSDC	KF435047.1	---	---	---	---	---	---	---	---	---
A/H10N7	A/duck/Manitoba/1953	segment 3 / PA	DNA INSDC	KF435048.1	---	---	---	---	---	---	---	---	---
A/H10N7	A/duck/Manitoba/1953	segment 4 / HA	DNA INSDC	KF435049.1	---	---	---	---	---	---	---	---	---
A/H10N7	A/duck/Manitoba/1953	segment 5 / NP	DNA INSDC	KF435050.1	---	---	---	---	---	---	---	---	---
A/H10N7	A/duck/Manitoba/1953	segment 6 / NA	DNA INSDC	KF435051.1	---	---	---	---	---	---	---	---	---
A/H10N7	A/duck/Manitoba/1953	segment 7 / MP	DNA INSDC	KF435052.1	---	---	---	---	---	---	---	---	---
A/H10N7	A/duck/Manitoba/1953	segment 8 / NS	DNA INSDC	KF435053.1	---	---	---	---	---	---	---	---	---
A/H12N5	A/duck_Alberta/60/1976	segment 1 / PB2	DNA INSDC	CY130085.1	---	---	---	---	---	---	---	---	---
A/H12N5	A/duck_Alberta/60/1976	segment 2 / PB1	DNA INSDC	CY130084.1	---	---	---	---	---	---	---	---	---
A/H12N5	A/duck_Alberta/60/1976	segment 3 / PA	DNA INSDC	CY130083.1	---	---	---	---	---	---	---	---	---
A/H12N5	A/duck_Alberta/60/1976	segment 4 / HA	DNA INSDC	CY130078.1	---	---	---	---	---	---	---	---	---
A/H12N5	A/duck_Alberta/60/1976	segment 5 / NP	DNA INSDC	CY130081.1	---	---	---	---	---	---	---	---	---
A/H12N5	A/duck_Alberta/60/1976	segment 6 / NA	DNA INSDC	CY130080.1	---	---	---	---	---	---	---	---	---
A/H12N5	A/duck_Alberta/60/1976	segment 7 / MP	DNA INSDC	CY130079.1	---	---	---	---	---	---	---	---	---
A/H12N5	A/duck_Alberta/60/1976	segment 8 / NS	DNA INSDC	CY130082.1	---	---	---	---	---	---	---	---	---
A/H13N6	A_Gull/Maryland/704/1977	segment 1 / PB2	DNA INSDC	CY130093.1	---	---	---	---	---	---	---	---	---
A/H13N6	A_Gull/Maryland/704/1977	segment 2 / PB1	DNA INSDC	CY130092.1	---	---	---	---	---	---	---	---	---
A/H13N6	A_Gull/Maryland/704/1977	segment 3 / PA	DNA INSDC	CY130091.1	---	---	---	---	---	---	---	---	---
A/H13N6	A_Gull/Maryland/704/1977	segment 4 / HA	DNA INSDC	CY130086.1	---	---	---	---	---	---	---	---	---
A/H13N6	A_Gull/Maryland/704/1977	segment 5 / NP	DNA INSDC	CY130089.1	---	---	---	---	---	---	---	---	---
A/H13N6	A_Gull/Maryland/704/1977	segment 6 / NA	DNA INSDC	CY130088.1	---	---	---	---	---	---	---	---	---
A/H13N6	A_Gull/Maryland/704/1977	segment 7 / MP	DNA INSDC	CY130087.1	---	---	---	---	---	---	---	---	---
A/H13N6	A_Gull/Maryland/704/1977	segment 8 / NS	DNA INSDC	CY130090.1	---	---	---	---	---	---	---	---	---
A/H14N5	A/mallard_Astrakhan/263/1982	segment 1 / PB2	DNA INSDC	CY130101.1	---	---	---	---	---	---	---	---	---
A/H14N5	A/mallard_Astrakhan/263/1982	segment 2 / PB1	DNA INSDC	CY130100.1	---	---	---	---	---	---	---	---	---
A/H14N5	A/mallard_Astrakhan/263/1982	segment 3 / PA	DNA INSDC	CY130099.1	---	---	---	---	---	---	---	---	---
A/H14N5	A/mallard_Astrakhan/263/1982	segment 4 / HA	DNA INSDC	CY130094.1	---	---	---	---	---	---	---	---	---
A/H14N5	A/mallard_Astrakhan/263/1982	segment 5 / NP	DNA INSDC	CY130097.1	---	---	---	---	---	---	---	---	---
A/H14N5	A/mallard_Astrakhan/263/1982	segment 6 / NA	DNA INSDC	CY130096.1	---	---	---	---	---	---	---	---	---
A/H14N5	A/mallard_Astrakhan/263/1982	segment 7 / MP	DNA INSDC	CY130095.1	---	---	---	---	---	---	---	---	---
A/H14N5	A/mallard_Astrakhan/263/1982	segment 8 / NS	DNA INSDC	CY130098.1	---	---	---	---	---	---	---	---	---
A/H15N4	A/teal/Chany/7119/2008	segment 1 / PB2	DNA INSDC	CY098537.1	---	---	---	---	---	---	---	---	---
A/H15N4	A/teal/Chany/7119/2008	segment 2 / PB1	DNA INSDC	CY098538.1	---	---	---	---	---	---	---	---	---
A/H15N4	A/teal/Chany/7119/2008	segment 3 / PA	DNA INSDC	CY098539.1	---	---	---	---	---	---	---	---	---
A/H15N4	A/teal/Chany/7119/2008	segment 4 / HA	DNA INSDC	CY098540.1	---	---	---	---	---	---	---	---	---
A/H15N4	A/teal/Chany/7119/2008	segment 5 / NP	DNA INSDC	CY098541.1	---	---	---	---	---	---	---	---	---
A/H15N4	A/teal/Chany/7119/2008	segment 6 / NA	DNA INSDC	CY098542.1	---	---	---	---	---	---	---	---	---
A/H15N4	A/teal/Chany/7119/2008	segment 7 / MP	DNA INSDC	CY098543.1	---	---	---	---	---	---	---	---	---
A/H15N4	A/teal/Chany/7119/2008	segment 8 / NS	DNA INSDC	CY098544.1	---	---	---	---	---	---	---	---	---
A/H16N3	A/black/headed_Gull/Mongolia/1756/2006	segment 1 / PB2	DNA INSDC	GQ907301.1	---	---	---	---	---	---	---	---	---
A/H16N3	A/black/headed_Gull/Mongolia/1756/2006	segment 2 / PB1	DNA INSDC	GQ907300.1	---	---	---	---	---	---	---	---	---
A/H16N3	A/black/headed_Gull/Mongolia/1756/2006	segment 3 / PA	DNA INSDC	GQ907299.1	---	---	---	---	---	---	---	---	---
A/H16N3	A/black/headed_Gull/Mongolia/1756/2006	segment 4 / HA	DNA INSDC	GQ907294.1	---	---	---	---	---	---	---	---	---
A/H16N3	A/black/headed_Gull/Mongolia/1756/2006	segment 5 / NP	DNA INSDC	GQ907297.1	---	---	---	---	---	---	---	---	---
A/H16N3	A/black/headed_Gull/Mongolia/1756/2006	segment 6 / NA	DNA INSDC	GQ907296.1	---	---	---	---	---	---	---	---	---
A/H16N3	A/black/headed_Gull/Mongolia/1756/2006	segment 7 / MP	DNA INSDC	GQ907295.2	---	---	---	---	---	---	---	---	---
A/H16N3	A/black/headed_Gull/Mongolia/1756/2006	segment 8 / NS	DNA INSDC	GQ907298.2	---	---	---	---	---	---	---	---	---
A/H17N10	A/little/yellow/shouldered/bat_Guatemala/060/2010	segment 1 / PB2	DNA INSDC	CY103889.1	---	---	---	---	---	---	---	---	---
A/H17N10	A/little/yellow/shouldered/bat_Guatemala/060/2010	segment 2 / PB1	DNA INSDC	CY103890.1	---	---	---	---	---	---	---	---	---
A/H17N10	A/little/yellow/shouldered/bat_Guatemala/060/2010	segment 3 / PA	DNA INSDC	CY103891.1	---	---	---	---	---	---	---	---	---
A/H17N10	A/little/yellow/shouldered/bat_Guatemala/060/2010	segment 4 / HA	DNA INSDC	CY103892.1	---	---	---	---	---	---	---	---	---
A/H17N10	A/little/yellow/shouldered/bat_Guatemala/060/2010	segment 5 / NP	DNA INSDC	CY103893.1	---	---	---	---	---	---	---	---	---
A/H17N10	A/little/yellow/shouldered/bat_Guatemala/060/2010	segment 6 / NA	DNA INSDC	CY103894.1	---	---	---	---	---	---	---	---	---
A/H17N10	A/little/yellow/shouldered/bat_Guatemala/060/2010	segment 7 / MP	DNA INSDC	CY103895.1	---	---	---	---	---	---	---	---	---
A/H17N10	A/little/yellow/shouldered/bat_Guatemala/060/2010	segment 8 / NS	DNA INSDC	CY103896.1	---	---	---	---	---	---	---	---	---
A/H18N11	A_Flat-faced/bat/Peru/033/2010	segment 1 / PB2	DNA INSDC	CY125942.1	---	---	---	---	---	---	---	---	---
A/H18N11	A_Flat-faced/bat/Peru/033/2010	segment 2 / PB1	DNA INSDC	CY125943.1	---	---	---	---	---	---	---	---	---
A/H18N11	A_Flat-faced/bat/Peru/033/2010	segment 3 / PA	DNA INSDC	CY125944.1	---	---	---	---	---	---	---	---	---
A/H18N11	A_Flat-faced/bat/Peru/033/2010	segment 4 / HA	DNA INSDC	CY125945.1	---	---	---	---	---	---	---	---	---
A/H18N11	A_Flat-faced/bat/Peru/033/2010	segment 5 / NP	DNA INSDC	CY125946.1	---	---	---	---	---	---	---	---	---
A/H18N11	A_Flat-faced/bat/Peru/033/2010	segment 6 / NA	DNA INSDC	CY125947.1	---	---	---	---	---	---	---	---	---
A/H18N11	A_Flat-faced/bat/Peru/033/2010	segment 7 / MP	DNA INSDC	CY125948.1	---	---	---	---	---	---	---	---	---
A/H18N11	A_Flat-faced/bat/Peru/033/2010	segment 8 / NS	DNA INSDC	CY125949.1	---	---	---	---	---	---	---	---	---
A/H4N6	A/Swine/Ontario/01911/1/1999	segment 1 / PB2	DNA INSDC	AF285892.1	---	---	---	---	---	---	---	---	---
A/H4N6	A/Swine/Ontario/01911/1/1999	segment 2 / PB1	DNA INSDC	AF285891.1	---	---	---	---	---	---	---	---	---
A/H4N6	A/Swine/Ontario/01911/1/1999	segment 3 / PA	DNA INSDC	AF285890.1	---	---	---	---	---	---	---	---	---
A/H4N6	A/Swine/Ontario/01911/1/1999	segment 4 / HA	DNA INSDC	AF285885.2	---	---	---	---	---	---	---	---	---
A/H4N6	A/Swine/Ontario/01911/1/1999	segment 5 / NP	DNA INSDC	AF285888.1	---	---	---	---	---	---	---	---	---
A/H4N6	A/Swine/Ontario/01911/1/1999	segment 6 / NA	DNA INSDC	AF285887.3	---	---	---	---	---	---	---	---	---
A/H4N6	A/Swine/Ontario/01911/1/1999	segment 7 / MP	DNA INSDC	AF285886.1	---	---	---	---	---	---	---	---	---
A/H4N6	A/Swine/Ontario/01911/1/1999	segment 8 / NS	DNA INSDC	AF285889.1	---	---	---	---	---	---	---	---	---
A/H6N1	A/chicken/Taiwan/0705/1999	segment 1 / PB2	DNA INSDC	DQ376876.1	---	---	---	---	---	---	---	---	---
A/H6N1	A/chicken/Taiwan/0705/1999	segment 2 / PB1	DNA INSDC	DQ376840.1	---	---	---	---	---	---	---	---	---
A/H6N1	A/chicken/Taiwan/0705/1999	segment 3 / PA	DNA INSDC	DQ376803.1	---	---	---	---	---	---	---	---	---
A/H6N1	A/chicken/Taiwan/0705/1999	segment 4 / HA	DNA INSDC	DQ376624.1	---	---	---	---	---	---	---	---	---
A/H6N1	A/chicken/Taiwan/0705/1999	segment 5 / NP	DNA INSDC	DQ376732.1	---	---	---	---	---	---	---	---	---
A/H6N1	A/chicken/Taiwan/0705/1999	segment 6 / NA	DNA INSDC	DQ376696.1	---	---	---	---	---	---	---	---	---
A/H6N1	A/chicken/Taiwan/0705/1999	segment 7 / MP	DNA INSDC	DQ376659.1	---	---	---	---	---	---	---	---	---
A/H6N1	A/chicken/Taiwan/0705/1999	segment 8 / NS	DNA INSDC	DQ376768.1	---	---	---	---	---	---	---	---	---
A/H7N3	A/Mexico/InDRE7218/2012	segment 1 / PB2	DNA INSDC	CY125725.1	---	---	---	---	---	---	---	---	---
A/H7N3	A/Mexico/InDRE7218/2012	segment 2 / PB1	DNA INSDC	CY125726.1	---	---	---	---	---	---	---	---	---
A/H7N3	A/Mexico/InDRE7218/2012	segment 3 / PA	DNA INSDC	CY125727.1	---	---	---	---	---	---	---	---	---
A/H7N3	A/Mexico/InDRE7218/2012	segment 4 / HA	DNA INSDC	CY125728.1	---	---	---	---	---	---	---	---	---
A/H7N3	A/Mexico/InDRE7218/2012	segment 5 / NP	DNA INSDC	CY125729.1	---	---	---	---	---	---	---	---	---
A/H7N3	A/Mexico/InDRE7218/2012	segment 6 / NA	DNA INSDC	CY125730.1	---	---	---	---	---	---	---	---	---
A/H7N3	A/Mexico/InDRE7218/2012	segment 7 / MP	DNA INSDC	CY125731.1	---	---	---	---	---	---	---	---	---
A/H7N3	A/Mexico/InDRE7218/2012	segment 8 / NS	DNA INSDC	CY125732.1	---	---	---	---	---	---	---	---	---
A/H7N3	A/mallard duck/Illinois/16OS4580/2016	segment 1 / PB2	DNA INSDC	MG279778	---	---	---	---	---	---	---	---	---
A/H7N3	A/mallard duck/Illinois/16OS4580/2016	segment 2 / PB1	DNA INSDC	MG279910	---	---	---	---	---	---	---	---	---
A/H7N3	A/mallard duck/Illinois/16OS4580/2016	segment 3 / PA	DNA INSDC	MG280128	---	---	---	---	---	---	---	---	---
A/H7N3	A/mallard duck/Illinois/16OS4580/2016	segment 4 / HA	DNA INSDC	MG279859	---	---	---	---	---	---	---	---	---
A/H7N3	A/mallard duck/Illinois/16OS4580/2016	segment 5 / NP	DNA INSDC	MG280111	---	---	---	---	---	---	---	---	---
A/H7N3	A/mallard duck/Illinois/16OS4580/2016	segment 6 / NA	DNA INSDC	MG279968	---	---	---	---	---	---	---	---	---
A/H7N3	A/mallard duck/Illinois/16OS4580/2016	segment 7 / MP	DNA INSDC	MG279923	---	---	---	---	---	---	---	---	---
A/H7N3	A/mallard duck/Illinois/16OS4580/2016	segment 8 / NS	DNA INSDC	MG280411	---	---	---	---	---	---	---	---	---
A/H7N7	A/Italy/3/2013	segment 1 / PB2	DNA INSDC	KF918334	---	---	---	---	---	---	---	---	---
A/H7N7	A/Italy/3/2013	segment 2 / PB1	DNA INSDC	KF918335	---	---	---	---	---	---	---	---	---
A/H7N7	A/Italy/3/2013	segment 3 / PA	DNA INSDC	KF918336	---	---	---	---	---	---	---	---	---
A/H7N7	A/Italy/3/2013	segment 4 / HA	DNA INSDC	KF918337	---	---	---	---	---	---	---	---	---
A/H7N7	A/Italy/3/2013	segment 5 / NP	DNA INSDC	KF918338	---	---	---	---	---	---	---	---	---
A/H7N7	A/Italy/3/2013	segment 6 / NA	DNA INSDC	KJ136817	---	---	---	---	---	---	---	---	---
A/H7N7	A/Italy/3/2013	segment 7 / MP	DNA INSDC	KF918340	---	---	---	---	---	---	---	---	---
A/H7N7	A/Italy/3/2013	segment 8 / NS	DNA INSDC	KF918341	---	---	---	---	---	---	---	---	---
A/H8N4	A/turkey/Ontario/6118/1968	segment 1 / PB2	DNA INSDC	CY130053.1	---	---	---	---	---	---	---	---	---
A/H8N4	A/turkey/Ontario/6118/1968	segment 2 / PB1	DNA INSDC	CY130052.1	---	---	---	---	---	---	---	---	---
A/H8N4	A/turkey/Ontario/6118/1968	segment 3 / PA	DNA INSDC	CY130051.1	---	---	---	---	---	---	---	---	---
A/H8N4	A/turkey/Ontario/6118/1968	segment 4 / HA	DNA INSDC	CY130046.1	---	---	---	---	---	---	---	---	---
A/H8N4	A/turkey/Ontario/6118/1968	segment 5 / NP	DNA INSDC	CY130049.1	---	---	---	---	---	---	---	---	---
A/H8N4	A/turkey/Ontario/6118/1968	segment 6 / NA	DNA INSDC	CY130048.1	---	---	---	---	---	---	---	---	---
A/H8N4	A/turkey/Ontario/6118/1968	segment 7 / MP	DNA INSDC	CY130047.1	---	---	---	---	---	---	---	---	---
A/H8N4	A/turkey/Ontario/6118/1968	segment 8 / NS	DNA INSDC	CY130050.1	---	---	---	---	---	---	---	---	---
A/H7N7	A/Netherlands/219/2003	segment 4 / HA	DNA INSDC	AY338459.1	---	---	---	---	---	---	---	---	---
A/H9N2	A/swine/Hong/Kong/9/98	segment 4 / HA	DNA INSDC	KX879589.1	---	---	---	---	---	---	---	---	---
A/H10N7	A/mallard/Bavaria/3/2006	segment 4 / HA	DNA INSDC	FJ183474.1	---	---	---	---	---	---	---	---	---
A/H10N7	A/mallard/Bavaria/3/2006	segment 6 / NA	DNA INSDC	FJ183475.1	---	---	---	---	---	---	---	---	---
A/H11N6	A/duck/England/1/1956	segment 1 / PB2	DNA INSDC	GU052209	---	---	---	---	---	---	---	---	---
A/H11N6	A/duck/England/1/1956	segment 2 / PB1	DNA INSDC	GU052208	---	---	---	---	---	---	---	---	---
A/H11N6	A/duck/England/1/1956	segment 3 / PA	DNA INSDC	GU052207	---	---	---	---	---	---	---	---	---
A/H11N6	A/duck/England/1/1956	segment 4 / HA	DNA INSDC	GU052203	---	---	---	---	---	---	---	---	---
A/H11N6	A/duck/England/1/1956	segment 5 / NP	DNA INSDC	GU052205	---	---	---	---	---	---	---	---	---
A/H11N6	A/duck/England/1/1956	segment 6 / NA	DNA INSDC	EU429795.1	---	---	---	---	---	---	---	---	---
A/H11N6	A/duck/England/1/1956	segment 7 / MP	DNA INSDC	GU052204	---	---	---	---	---	---	---	---	---
A/H11N6	A/duck/England/1/1956	segment 8 / NS	DNA INSDC	GU052206	---	---	---	---	---	---	---	---	---
A/H15N8	A/duck_Australia/341/83	segment 4 / HA	DNA INSDC	AB295613.1	---	---	---	---	---	---	---	---	---
A/H15N8	A/duck_Australia/341/83	segment 6 / NA	DNA INSDC	AB295614.1	---	---	---	---	---	---	---	---	---
A/H16N3	A/black/headed_Gull/Turkmenistan/13/76	segment 4 / HA	DNA INSDC	EU293864.1	---	---	---	---	---	---	---	---	---
a Clade classification according to: i) European Centre for Disease Prevention and Control, ECDC. Influenza vírus characterisation guidelines for the northern hemisphere influenza season 2017/2018, Technical Note, October 2017 (for seasonal inflluenza); ii) World Health Organization/World Organisation for Animal Health/Food and Agriculture Organization (WHO/OIE/FAO) H5N1 Evolution Working Group (…
b Sequences retrieved from GISAID are used as genetic markers for type and subtype/lineage identification and/or assignment of references/segments to draft contigs, but they are not made available in any way through INSaFLU webpage [acknowledge table is indicated in columns "Acknowledge regarding sequences from GISAID’s EpiFlu™ Database")
