# Supplementary material for: INSaFLU: an automated open web-based bioinformatics suite “from-reads” for influenza whole-genome-sequencing-based surveillance
Source: Genome Med. 2018 Jun 29;10:46. doi: 10.1186/s13073-018-0555-0 (PMC6027769; doi:10.1186/s13073-018-0555-0)
Supplement: Supplementary file 4 — Table S2. A. Matrix of pairwise nucleotide differences between whole-genome consensus sequences obtained using INSaFLU versus IRMA for 137 A(H3N2) viruses from dataset 1. B. Matrix of pairwise nucleotide differences between whole-genome consensus sequences obtained using INSaFLU versus IRMA for 39 A(H1N1pdm09) viruses from dataset 2. (XLSX 100 kb) [file 13073_2018_555_MOESM4_ESM.xlsx]

## Sheet: A.  A_H3N2
Additional file 4
Table S2. A. Matrix of pairwise nucleotide differences between whole-genome consensus sequences obtained using INSaFLU versus IRMA for 137 A(H3N2) viruses from dataset 1. This pairwise comparative analysis exclusively includes samples for which consensus sequences were obtained for all 8 influenza loci by both pipelines and that were not labeled as mixed infection according with INSaFLU criteria …
number of differences to the REFERENCE		IRMA_H3_sample_001	IRMA_H3_sample_003	IRMA_H3_sample_004	IRMA_H3_sample_005	IRMA_H3_sample_006	IRMA_H3_sample_007	IRMA_H3_sample_010	IRMA_H3_sample_011	IRMA_H3_sample_012	IRMA_H3_sample_013	IRMA_H3_sample_015	IRMA_H3_sample_017	IRMA_H3_sample_018	IRMA_H3_sample_019	IRMA_H3_sample_020	IRMA_H3_sample_022	IRMA_H3_sample_024	IRMA_H3_sample_025	IRMA_H3_sample_026	IRMA_H3_sample_027	IRMA_H3_sample_028	IRMA_H3_sample_029	IRMA_H3_sample_030	IRMA_H3_sample_031	IRMA_H3_sample_033	IRMA_H3_sample_034	IRMA_H3_sample_035	IRMA_H3_sample_036	IRMA_H3_sample_037	IRMA_H3_sample_038	IRMA_H3_sample_039	IRMA_H3_sample_040	IRMA_H3_sample_041	IRMA_H3_sample_042	IRMA_H3_sample_043	IRMA_H3_sample_044	IRMA_H3_sample_045	IRMA_H3_sample_046	IRMA_H3_sample_047	IRMA_H3_sample_048	IRMA_H3_sample_050	IRMA_H3_sample_051	IRMA_H3_sample_052	IRMA_H3_sample_055	IRMA_H3_sample_056	IRMA_H3_sample_057	IRMA_H3_sample_058	IRMA_H3_sample_060
132	INSaFLU_H3_sample_001	0
135	INSaFLU_H3_sample_003	53	0
136	INSaFLU_H3_sample_004	49	62	0
142	INSaFLU_H3_sample_005	56	61	59	0
136	INSaFLU_H3_sample_006	54	3	63	62	0
138	INSaFLU_H3_sample_007	112	121	116	122	122	0
142	INSaFLU_H3_sample_010	56	61	59	8	62	122	0
150	INSaFLU_H3_sample_011	64	63	69	74	64	136	74	0
134	INSaFLU_H3_sample_012	52	1	61	60	2	120	60	62	0
136	INSaFLU_H3_sample_013	54	3	63	62	4	122	62	64	2	0
136	INSaFLU_H3_sample_015	110	119	114	120	120	16	120	133	118	120	0
136	INSaFLU_H3_sample_017	54	3	63	62	4	122	62	64	2	4	120	0
134	INSaFLU_H3_sample_018	52	1	61	60	2	120	60	62	0	2	118	2	0
138	INSaFLU_H3_sample_019	52	57	57	6	58	120	6	70	56	58	118	58	56	0
141	INSaFLU_H3_sample_020	55	60	60	9	61	123	9	73	59	61	121	61	59	3	0
143	INSaFLU_H3_sample_022	117	126	121	127	127	7	127	141	125	127	21	127	125	125	128	0
141	INSaFLU_H3_sample_024	115	124	119	125	125	9	125	139	123	125	19	125	123	123	126	14	0
139	INSaFLU_H3_sample_025	113	122	117	123	123	3	123	137	121	123	17	123	121	121	124	8	10	0
136	INSaFLU_H3_sample_026	54	3	63	62	4	122	62	64	2	4	120	4	2	58	61	127	125	123	0
148	INSaFLU_H3_sample_027	79	93	85	96	94	131	96	102	92	94	130	94	92	92	95	137	135	133	94	0
138	INSaFLU_H3_sample_028	112	121	116	122	122	17	122	135	120	122	2	122	120	120	123	23	21	19	122	130	0
134	INSaFLU_H3_sample_029	8	55	51	58	56	114	58	66	54	56	112	56	54	54	57	119	117	115	56	82	114	0
133	INSaFLU_H3_sample_030	7	54	50	57	55	113	57	65	53	55	111	55	53	53	56	118	116	114	55	81	113	1	0
149	INSaFLU_H3_sample_031	80	94	86	97	95	133	97	103	93	95	131	95	93	93	96	138	136	134	95	15	133	83	82	0
149	INSaFLU_H3_sample_033	80	94	86	97	95	133	97	103	93	95	131	95	93	93	96	138	136	134	95	15	133	83	82	4	0
139	INSaFLU_H3_sample_034	57	10	66	67	11	125	67	67	9	11	123	9	9	63	66	130	128	126	11	97	125	59	58	98	98	0
135	INSaFLU_H3_sample_035	9	56	52	59	57	115	59	67	55	57	113	57	55	55	58	120	118	116	57	83	115	1	2	84	84	60	0
154	INSaFLU_H3_sample_036	85	99	91	100	100	138	100	107	98	100	136	100	98	96	99	143	141	139	100	34	138	88	87	35	35	103	89	0
138	INSaFLU_H3_sample_037	56	5	65	64	4	124	64	66	4	6	122	6	4	60	63	129	127	125	6	96	124	58	57	97	97	13	59	102	0
143	INSaFLU_H3_sample_038	57	62	60	9	63	123	9	75	61	63	121	63	61	7	10	128	126	124	63	97	123	59	58	98	98	66	60	101	65	0
143	INSaFLU_H3_sample_039	57	62	60	9	63	123	9	75	61	63	121	63	61	7	10	128	126	124	63	97	123	59	58	98	98	66	60	101	65	0	0
137	INSaFLU_H3_sample_040	11	58	54	61	59	117	61	69	57	59	115	59	57	57	60	122	120	118	59	85	117	11	10	86	86	62	12	91	61	62	62	0
139	INSaFLU_H3_sample_041	57	6	66	65	7	125	65	67	5	7	123	7	5	61	64	130	128	126	7	97	125	59	58	98	98	14	60	103	9	66	66	62	0
141	INSaFLU_H3_sample_042	113	120	117	123	121	9	123	135	119	121	19	121	119	121	124	14	10	10	121	133	21	115	114	134	134	124	116	139	123	124	124	118	124	0
147	INSaFLU_H3_sample_043	78	90	84	95	91	129	95	101	89	91	127	91	89	91	94	134	132	130	91	11	129	81	80	14	14	94	82	33	93	96	96	84	94	130	0
136	INSaFLU_H3_sample_044	10	57	53	60	58	116	60	68	56	58	114	58	56	56	59	121	119	117	58	84	116	12	11	85	85	61	13	90	60	61	61	15	61	117	83	0
142	INSaFLU_H3_sample_045	114	121	118	124	122	10	124	136	120	122	20	122	120	122	125	15	11	11	122	134	22	116	115	135	135	125	117	140	124	125	125	119	125	1	131	118	0
143	INSaFLU_H3_sample_046	57	62	60	9	63	123	9	75	61	63	121	63	61	7	10	128	126	124	63	97	123	59	58	98	98	68	60	101	65	10	10	62	66	124	96	61	125	0
147	INSaFLU_H3_sample_047	95	100	100	105	101	137	105	115	99	101	135	101	99	101	104	142	140	138	101	119	137	97	96	120	120	102	98	123	103	106	106	100	102	138	118	99	139	104	0
131	INSaFLU_H3_sample_048	5	52	48	55	53	111	55	63	51	53	109	53	51	51	54	116	114	112	53	79	111	7	6	80	80	56	8	85	55	56	56	10	56	112	78	9	113	56	94	0
146	INSaFLU_H3_sample_050	120	129	124	128	130	10	128	144	128	130	24	130	128	126	129	15	17	11	130	140	26	122	121	141	141	133	123	146	132	129	129	125	133	17	137	124	18	129	145	119	0
144	INSaFLU_H3_sample_051	118	127	120	128	128	12	128	141	126	128	22	128	126	126	129	17	13	13	128	138	24	120	119	139	139	131	121	144	130	129	129	123	131	13	135	122	14	129	143	117	20	0
146	INSaFLU_H3_sample_052	80	93	86	97	94	132	97	103	92	94	130	94	92	93	96	137	135	133	94	31	132	83	82	32	32	97	84	37	96	96	96	86	97	133	30	85	134	98	119	80	138	138	0
143	INSaFLU_H3_sample_055	74	88	80	91	89	127	91	97	87	89	125	89	87	87	90	132	130	128	89	9	127	77	76	10	10	92	78	29	91	92	92	80	92	128	8	79	129	92	114	74	135	133	26	0
137	INSaFLU_H3_sample_056	110	119	114	119	120	18	119	133	118	120	2	120	118	118	121	23	21	19	120	130	4	112	111	131	131	123	113	136	122	121	121	115	123	21	127	114	22	121	135	109	26	24	130	125	2
135	INSaFLU_H3_sample_057	53	2	62	61	3	121	61	63	1	3	119	3	1	57	60	126	124	122	3	93	121	55	54	94	94	10	56	99	5	62	62	58	6	120	90	57	121	62	100	52	129	127	93	88	121	0
148	INSaFLU_H3_sample_058	62	67	65	14	68	128	14	80	66	68	126	68	66	12	15	133	131	129	68	100	128	64	63	101	101	73	65	104	70	11	11	67	71	129	99	66	130	15	111	61	134	134	99	95	128	67	0
137	INSaFLU_H3_sample_060	55	4	64	63	5	123	63	65	3	5	121	5	3	59	62	128	126	124	5	95	123	57	56	96	96	12	58	101	7	64	64	60	8	122	92	59	123	64	102	54	131	129	95	90	123	4	69	0
132	INSaFLU_H3_sample_063	52	23	61	62	24	120	62	62	22	24	118	24	22	58	61	125	123	121	24	92	120	54	53	93	93	27	55	98	26	63	63	57	27	119	89	56	120	63	97	51	128	126	92	87	120	23	68	25
153	INSaFLU_H3_sample_064	101	106	106	111	107	143	111	121	105	107	141	107	105	107	110	148	146	144	107	125	143	103	102	126	126	108	104	129	109	112	112	106	108	144	124	105	145	110	16	100	151	149	125	120	143	106	117	108
133	INSaFLU_H3_sample_065	9	56	52	59	57	113	59	67	55	57	111	57	55	55	58	118	116	114	55	83	113	11	10	84	84	60	12	89	59	60	60	14	60	116	82	13	117	60	98	8	121	119	84	78	113	56	65	58
140	INSaFLU_H3_sample_066	114	123	118	124	124	4	124	138	122	124	18	124	122	122	125	9	11	5	124	134	20	116	115	135	135	127	117	140	126	125	125	119	127	11	131	118	12	125	139	113	12	14	134	129	22	123	130	125
140	INSaFLU_H3_sample_068	114	123	118	124	124	4	124	138	122	124	18	124	122	122	125	9	11	5	124	132	20	116	115	133	133	127	117	138	125	125	125	119	127	11	129	118	12	125	139	113	12	14	132	127	22	123	130	125
138	INSaFLU_H3_sample_069	112	121	116	122	122	2	122	136	120	122	16	122	120	120	123	7	9	3	122	132	18	114	113	133	133	125	115	138	124	123	123	117	125	9	129	116	10	123	137	111	10	12	132	127	20	121	128	123
137	INSaFLU_H3_sample_070	57	26	66	67	27	123	67	67	25	27	121	27	25	63	66	128	126	124	27	97	123	59	58	98	98	30	60	103	29	68	68	62	30	122	94	61	123	68	104	56	131	129	97	92	123	26	73	28
139	INSaFLU_H3_sample_071	113	122	117	123	123	3	123	137	121	123	17	123	121	121	124	8	10	4	123	131	19	115	114	132	132	126	116	137	125	124	124	118	126	10	128	117	11	124	138	112	11	13	131	126	21	122	129	124
139	INSaFLU_H3_sample_072	113	122	117	123	123	3	123	137	121	123	17	123	121	121	124	8	10	4	123	133	19	115	114	134	134	126	116	139	125	124	124	118	126	10	130	117	11	124	138	112	11	13	133	128	21	122	129	124
139	INSaFLU_H3_sample_073	113	122	117	123	123	3	123	137	121	123	17	123	121	121	124	8	10	4	123	131	19	115	114	132	132	126	116	137	125	124	124	118	126	10	128	117	11	124	138	112	11	13	131	126	21	122	129	124
143	INSaFLU_H3_sample_074	77	88	83	94	89	127	94	100	87	89	125	89	87	90	93	132	130	128	89	28	127	80	79	29	29	92	81	34	91	93	93	83	92	128	27	82	129	95	116	77	133	133	11	23	127	88	95	90
139	INSaFLU_H3_sample_075	57	6	66	65	7	125	65	67	5	7	123	7	5	61	64	130	128	126	7	97	125	59	58	98	98	14	60	103	9	66	66	62	10	124	94	61	125	66	104	56	133	131	97	92	125	6	71	8
143	INSaFLU_H3_sample_076	77	88	83	94	89	127	94	100	87	89	125	89	87	90	93	132	130	128	89	28	127	80	79	29	29	92	81	34	91	93	93	83	92	128	27	82	129	95	116	77	133	133	11	23	127	88	96	90
139	INSaFLU_H3_sample_077	113	122	117	123	123	3	123	137	121	123	17	123	121	121	124	8	10	4	123	133	19	115	114	134	134	126	116	139	125	124	124	118	126	10	130	117	11	124	138	112	11	13	133	128	21	122	129	124
153	INSaFLU_H3_sample_080	84	98	90	101	99	137	101	106	97	99	135	99	97	97	100	142	140	138	99	33	137	87	86	34	34	102	88	17	101	102	102	90	102	138	32	89	139	102	124	84	145	143	36	28	137	98	105	100
153	INSaFLU_H3_sample_081	84	98	90	101	99	137	101	106	97	99	135	99	97	97	100	142	140	138	99	33	137	87	86	34	34	102	88	17	101	102	102	90	102	138	32	89	139	102	124	84	145	143	36	28	137	98	105	100
153	INSaFLU_H3_sample_082	84	98	90	101	99	137	101	106	97	99	135	99	97	97	100	142	140	138	99	33	137	87	86	34	34	102	88	17	101	102	102	90	102	138	32	89	139	102	124	84	145	143	36	28	137	98	105	100
154	INSaFLU_H3_sample_083	85	99	91	102	100	138	102	107	98	100	136	100	98	98	101	143	141	139	100	34	138	88	87	35	35	103	89	18	102	103	103	91	103	139	33	90	140	103	125	85	146	144	37	29	138	99	106	101
153	INSaFLU_H3_sample_084	84	98	90	101	99	137	101	106	97	99	135	99	97	97	100	142	140	138	99	33	137	87	86	34	34	102	88	17	101	102	102	90	102	138	32	89	139	102	124	84	145	143	36	28	137	98	105	100
139	INSaFLU_H3_sample_085	113	122	117	123	123	3	123	137	121	123	17	123	121	121	124	8	10	4	123	131	19	115	114	132	132	126	116	137	125	124	124	118	126	10	128	117	11	124	138	112	11	13	131	126	21	122	129	124
139	INSaFLU_H3_sample_087	113	122	117	123	123	3	123	137	121	123	17	123	121	121	124	8	10	4	123	131	19	115	114	132	132	126	116	137	125	124	124	118	126	10	128	117	11	124	138	112	11	13	131	126	21	122	129	124
139	INSaFLU_H3_sample_089	113	122	117	123	123	3	123	137	121	123	17	123	121	121	124	8	10	4	123	131	19	115	114	132	132	126	116	137	125	124	124	118	126	10	128	117	11	124	138	112	11	13	131	126	21	122	129	124
139	INSaFLU_H3_sample_091	113	122	117	123	123	3	123	137	121	123	17	123	121	121	124	8	10	4	123	133	19	115	114	134	134	126	116	139	125	124	124	118	126	10	130	117	11	124	138	112	11	13	133	128	21	122	129	124
139	INSaFLU_H3_sample_093	113	122	117	123	123	3	123	137	121	123	17	123	121	121	124	8	10	4	123	131	19	115	114	132	132	126	116	137	125	124	124	118	126	10	128	117	11	124	138	112	11	13	131	126	21	122	129	124
150	INSaFLU_H3_sample_094	81	95	87	98	96	132	98	104	94	96	130	96	94	94	97	137	135	133	96	16	132	84	83	17	17	99	85	36	98	99	99	87	99	133	15	86	134	99	121	81	140	138	33	11	132	95	102	97
136	INSaFLU_H3_sample_095	56	5	65	64	6	120	64	66	4	6	118	6	4	60	63	125	123	121	6	96	120	58	57	97	97	13	59	100	8	65	65	61	9	119	93	60	120	65	103	55	128	126	96	91	120	5	70	7
154	INSaFLU_H3_sample_096	64	79	65	32	80	130	32	72	78	80	128	80	78	30	33	135	133	131	80	102	130	66	65	103	103	83	67	106	82	33	33	69	83	131	101	68	132	33	117	63	136	136	103	97	130	79	38	81
151	INSaFLU_H3_sample_099	82	96	88	99	97	135	99	104	95	97	133	97	95	95	98	140	138	136	97	31	135	85	84	32	32	100	86	15	99	100	100	88	100	136	30	87	137	100	122	82	143	141	34	26	135	96	103	98
141	INSaFLU_H3_sample_100	57	62	60	9	63	123	9	75	61	63	121	63	61	7	10	128	126	124	63	97	123	59	58	98	98	68	60	101	65	6	6	62	66	124	96	61	125	10	106	56	129	129	96	92	123	62	11	64
140	INSaFLU_H3_sample_101	114	123	116	124	124	4	124	138	122	124	18	124	122	122	125	9	11	5	124	134	20	116	115	135	135	127	117	140	126	125	125	119	127	11	131	118	12	125	139	113	12	14	134	129	22	123	130	125
148	INSaFLU_H3_sample_102	79	93	85	96	94	132	96	102	92	94	130	94	92	92	95	137	135	133	94	12	132	82	81	15	15	97	83	34	96	97	97	85	97	133	9	84	134	97	119	79	140	138	31	9	132	93	100	95
147	INSaFLU_H3_sample_103	86	99	91	102	100	112	102	107	98	100	112	100	98	98	101	117	115	113	100	56	114	88	87	57	57	103	89	40	102	103	103	91	103	113	55	90	114	103	125	85	120	118	57	51	114	99	106	101
142	INSaFLU_H3_sample_107	116	125	120	126	126	6	126	140	124	126	20	126	124	124	127	11	13	7	126	134	22	118	117	135	135	129	119	140	128	127	127	121	129	13	131	120	14	127	141	115	14	16	134	129	24	125	132	127
153	INSaFLU_H3_sample_109	84	98	90	101	99	137	101	106	97	99	135	99	97	97	100	142	140	138	99	33	137	87	86	34	34	102	88	17	101	102	102	90	102	138	32	89	139	102	124	84	145	143	36	28	137	98	105	100
154	INSaFLU_H3_sample_110	85	99	91	102	100	138	102	107	98	100	136	100	98	98	101	143	141	139	100	34	138	88	87	35	35	103	89	18	102	103	103	91	103	139	33	90	140	103	125	85	146	144	37	29	138	99	106	101
136	INSaFLU_H3_sample_112	10	57	53	60	58	116	60	68	56	58	114	58	56	56	59	121	119	117	58	84	116	12	11	85	85	61	13	90	60	61	61	15	61	117	83	14	118	61	97	9	124	122	85	79	116	57	66	59
160	INSaFLU_H3_sample_114	91	105	97	108	106	144	108	113	104	106	142	106	104	104	107	149	147	145	106	40	144	94	93	41	41	109	95	24	108	109	109	97	109	145	39	96	146	109	131	91	152	150	41	35	144	105	112	107
139	INSaFLU_H3_sample_115	57	6	66	65	7	125	65	67	5	3	123	7	5	61	64	130	128	126	7	97	125	59	58	98	98	14	60	103	9	66	66	62	10	124	94	61	125	66	102	56	133	131	97	92	125	6	71	8
139	INSaFLU_H3_sample_116	113	122	117	123	123	19	123	136	121	123	5	123	121	121	124	24	22	20	123	133	7	115	114	134	134	126	116	139	125	124	124	118	126	22	130	117	23	124	138	112	27	25	133	128	9	122	129	124
132	INSaFLU_H3_sample_117	54	25	63	64	26	122	64	64	24	26	120	26	24	60	63	127	125	123	26	94	122	56	55	95	95	29	57	100	28	65	65	59	29	121	91	58	122	65	99	53	130	128	94	89	122	25	70	27
132	INSaFLU_H3_sample_118	54	25	63	64	26	122	64	64	24	26	120	26	24	60	63	127	125	123	26	94	122	56	55	95	95	29	57	100	28	65	65	59	29	121	91	58	122	65	99	53	130	128	94	89	122	25	70	27
131	INSaFLU_H3_sample_119	5	52	48	55	53	111	55	63	51	53	109	53	51	51	54	116	114	112	53	79	111	7	6	80	80	56	8	85	55	56	56	10	56	112	78	9	113	56	94	4	119	117	80	74	111	52	61	54
139	INSaFLU_H3_sample_120	13	60	56	63	61	119	63	71	59	61	117	61	59	59	62	124	122	120	61	87	119	15	14	88	88	64	16	93	63	64	64	18	64	120	86	17	121	64	100	12	127	125	88	82	119	60	69	62
134	INSaFLU_H3_sample_121	8	55	51	58	56	114	58	66	54	56	112	56	54	54	57	119	117	115	56	82	114	10	9	83	83	59	11	88	58	59	59	13	59	115	81	12	116	59	97	7	122	120	83	77	114	55	64	57
151	INSaFLU_H3_sample_122	61	76	62	29	77	129	29	69	75	77	127	77	75	27	30	134	132	130	77	99	129	63	62	100	100	80	64	103	79	30	30	66	80	130	98	65	131	30	114	60	135	135	100	94	129	76	35	78
135	INSaFLU_H3_sample_123	9	56	52	59	57	115	59	67	55	57	113	57	55	55	58	120	118	116	57	83	115	11	10	84	84	60	12	89	59	60	60	14	60	116	82	13	117	60	98	8	123	121	84	78	115	56	65	58
136	INSaFLU_H3_sample_124	10	57	53	60	58	116	60	68	56	58	114	58	56	56	59	121	119	117	58	84	116	12	11	85	85	61	13	90	60	61	61	15	61	117	83	6	118	61	99	9	124	122	85	79	116	57	66	59
140	INSaFLU_H3_sample_125	14	61	57	64	62	120	64	72	60	62	118	62	60	60	63	125	123	121	62	88	120	8	7	89	89	65	9	94	64	65	65	17	65	121	87	18	122	65	101	13	128	126	89	83	120	61	70	63
148	INSaFLU_H3_sample_126	122	131	126	132	132	16	132	146	130	132	26	132	130	130	133	21	17	17	132	142	28	124	123	143	143	135	125	148	134	133	133	127	135	17	139	126	18	133	147	121	24	20	142	137	30	131	138	133
138	INSaFLU_H3_sample_127	62	69	67	72	70	122	72	86	68	70	120	70	68	68	71	127	125	123	70	96	122	64	63	97	97	73	65	102	72	73	73	67	73	123	95	66	124	71	103	61	130	128	96	91	122	69	78	71
137	INSaFLU_H3_sample_128	11	58	54	61	59	117	61	69	57	59	115	59	57	57	60	122	120	118	59	85	117	13	12	86	86	62	14	91	61	62	62	16	62	118	84	9	119	62	100	10	125	123	86	80	117	58	67	60
152	INSaFLU_H3_sample_129	83	97	89	100	98	136	100	105	96	98	134	98	96	96	99	141	139	137	98	32	136	86	85	33	33	101	87	16	100	101	101	89	101	137	31	88	138	101	123	83	144	142	35	27	136	97	104	99
134	INSaFLU_H3_sample_130	8	55	49	56	56	114	56	64	54	56	112	56	54	52	55	119	117	115	56	82	114	10	9	83	83	59	11	88	58	57	57	13	59	115	81	12	116	57	97	7	122	120	83	77	114	55	62	57
142	INSaFLU_H3_sample_131	116	125	120	126	126	6	126	140	124	126	20	126	124	124	127	11	13	7	126	134	22	118	117	135	135	129	119	140	128	127	127	121	129	13	131	120	14	127	141	115	14	16	134	129	24	125	132	127
159	INSaFLU_H3_sample_132	69	84	70	41	85	139	41	77	83	85	137	85	83	39	42	144	142	140	85	107	139	71	70	108	108	88	72	113	87	42	42	74	88	140	106	73	141	42	122	68	145	145	108	102	139	84	47	86
154	INSaFLU_H3_sample_133	84	99	91	102	100	138	102	108	98	100	136	100	98	98	101	143	141	139	100	32	138	87	86	33	33	103	88	40	102	103	103	90	103	139	31	89	140	103	125	84	146	144	37	27	138	99	106	101
159	INSaFLU_H3_sample_134	69	84	70	41	85	139	41	77	83	85	137	85	83	39	42	144	142	140	85	107	139	71	70	108	108	88	72	113	87	42	42	74	88	140	106	73	141	42	122	68	145	145	108	102	139	84	47	86
134	INSaFLU_H3_sample_136	8	55	49	56	56	114	56	64	54	56	112	56	54	52	55	119	117	115	56	82	114	10	9	83	83	59	11	88	58	57	57	13	59	115	81	12	116	57	97	7	122	120	83	77	114	55	62	57
149	INSaFLU_H3_sample_138	123	132	127	133	133	17	133	147	131	133	27	133	131	131	134	22	18	18	133	143	29	125	124	144	144	136	126	149	135	134	134	128	136	18	140	127	19	134	148	122	25	21	143	138	31	132	139	134
140	INSaFLU_H3_sample_139	58	7	67	66	8	126	66	68	6	8	124	8	6	62	65	131	129	127	8	95	126	60	59	96	96	15	61	102	10	67	67	63	11	125	92	62	126	67	105	57	134	132	96	90	126	7	70	9
146	INSaFLU_H3_sample_140	120	129	124	130	130	14	130	144	128	130	24	130	128	128	131	19	15	15	130	140	26	122	121	141	141	133	123	146	132	131	131	125	133	15	137	124	16	131	145	119	22	18	140	135	28	129	136	131
144	INSaFLU_H3_sample_142	58	63	61	12	64	124	12	76	62	64	122	64	62	10	13	129	127	125	64	98	124	60	59	99	99	69	61	102	65	13	13	63	67	125	97	62	126	13	107	57	130	130	99	93	124	63	18	65
147	INSaFLU_H3_sample_145	81	94	87	98	95	133	98	104	93	95	131	95	93	94	97	138	136	134	95	32	133	84	83	33	33	98	85	38	97	97	97	87	98	134	31	86	135	99	120	81	139	139	13	27	133	94	100	96
137	INSaFLU_H3_sample_147	11	58	54	61	59	117	61	69	57	59	115	59	57	57	60	122	120	118	59	85	117	11	10	86	86	62	12	91	61	62	62	16	62	118	84	15	119	62	100	10	123	123	86	80	117	58	67	60
138	INSaFLU_H3_sample_148	112	121	116	122	122	2	122	136	120	122	16	122	120	120	123	7	9	3	122	132	18	114	113	133	133	125	115	138	124	123	123	117	125	9	129	116	10	123	137	111	10	12	132	127	20	121	128	123
140	INSaFLU_H3_sample_149	58	7	67	66	8	126	66	68	6	8	124	8	6	62	65	131	129	127	8	95	126	60	59	96	96	15	61	102	10	67	67	63	11	125	92	62	126	67	105	57	134	132	96	90	126	7	70	9
136	INSaFLU_H3_sample_151	10	57	53	60	58	116	60	68	56	58	114	58	56	56	59	121	119	117	58	84	116	4	3	85	85	61	5	90	60	61	61	13	61	117	83	14	118	61	99	9	124	122	85	79	116	57	66	59
140	INSaFLU_H3_sample_153	114	123	118	124	124	4	124	138	122	124	18	124	122	122	125	9	11	5	124	132	20	116	115	133	133	127	117	138	126	125	125	119	127	11	129	118	12	125	139	113	12	14	132	127	22	123	130	125
136	INSaFLU_H3_sample_155	10	57	53	60	58	116	60	68	56	58	114	58	56	56	59	121	119	117	58	84	116	4	3	85	85	61	5	90	60	61	61	13	61	117	83	14	118	61	99	9	124	122	85	79	116	57	66	59
139	INSaFLU_H3_sample_156	57	6	66	65	7	125	65	67	5	7	123	7	5	61	64	130	128	126	7	97	125	59	58	98	98	14	60	103	9	66	66	62	10	124	94	61	125	66	104	56	133	131	97	92	125	6	71	8
156	INSaFLU_H3_sample_157	87	101	93	104	102	140	104	109	100	102	138	102	100	100	103	145	143	141	102	34	140	90	89	37	37	105	91	20	104	105	105	93	105	141	35	92	142	105	127	87	148	146	39	31	140	101	108	103
144	INSaFLU_H3_sample_159	62	41	65	74	42	126	74	62	40	42	124	42	40	70	73	131	129	127	42	100	126	64	63	101	101	45	65	106	44	75	75	67	45	125	99	66	126	75	107	61	134	132	100	95	126	41	80	43
156	INSaFLU_H3_sample_160	87	101	93	104	102	140	104	109	100	102	138	102	100	100	103	145	143	141	102	36	140	90	89	37	37	105	91	20	104	105	105	93	105	141	35	92	142	105	127	87	148	146	39	31	140	101	108	103
156	INSaFLU_H3_sample_162	87	101	93	104	102	140	104	109	100	102	138	102	100	100	103	145	143	141	102	36	140	90	89	37	37	105	91	20	104	105	105	93	105	141	35	92	142	105	127	87	148	146	39	31	140	101	108	103
145	INSaFLU_H3_sample_163	79	92	85	96	93	131	96	102	91	93	129	93	91	92	95	136	134	132	93	30	131	82	81	31	31	96	83	36	95	95	95	85	96	132	29	84	133	97	118	79	137	137	11	25	131	92	98	94
140	INSaFLU_H3_sample_164	58	11	67	68	12	126	68	68	10	12	124	12	10	64	67	131	129	127	12	98	126	60	59	99	99	11	61	104	14	67	67	63	15	125	95	62	126	69	105	57	134	132	98	93	126	11	74	13
149	INSaFLU_H3_sample_165	80	94	86	97	95	133	97	103	93	95	131	95	93	93	96	138	136	134	95	15	133	82	81	16	16	98	83	35	97	98	98	86	98	134	14	85	135	98	120	80	141	139	32	10	133	94	101	96
147	INSaFLU_H3_sample_166	57	72	58	27	73	125	27	65	71	73	123	73	71	25	28	130	128	126	73	95	125	59	58	96	96	76	60	101	75	28	28	62	76	126	94	61	127	28	110	56	131	131	96	90	125	72	33	74
142	INSaFLU_H3_sample_167	116	124	120	126	125	6	126	139	123	125	20	125	123	124	127	11	13	7	125	136	22	118	117	137	137	128	119	142	127	127	127	121	128	13	133	120	14	127	141	115	14	16	136	131	24	124	132	126
149	INSaFLU_H3_sample_168	83	96	89	100	97	135	100	106	95	97	133	97	95	96	99	140	138	136	97	36	135	84	83	37	37	100	85	42	99	99	99	87	100	136	35	88	137	101	122	83	141	141	17	31	135	96	102	98
148	INSaFLU_H3_sample_169	68	45	73	78	46	132	78	68	44	46	130	46	44	74	77	137	135	133	46	106	132	68	67	107	107	49	69	112	48	79	79	73	49	131	105	72	132	79	113	67	140	138	106	101	132	45	84	47
148	INSaFLU_H3_sample_170	58	73	59	28	74	126	28	66	72	74	124	74	72	26	29	131	129	127	74	96	126	60	59	97	97	77	61	102	76	29	29	63	77	127	95	62	128	29	111	57	132	132	97	91	126	73	34	75
147	INSaFLU_H3_sample_172	65	18	74	75	19	133	75	75	17	19	131	19	17	71	74	138	136	134	19	105	133	67	66	106	106	18	68	109	21	74	74	70	22	132	102	69	133	76	112	64	141	139	105	100	133	18	81	20
144	INSaFLU_H3_sample_174	118	127	122	128	128	8	128	140	126	128	22	128	126	126	129	13	15	9	128	138	24	120	119	139	139	131	121	144	130	129	129	123	129	15	135	122	16	129	141	117	16	18	138	133	26	127	134	129
135	INSaFLU_H3_sample_176	57	34	61	69	35	121	69	61	33	35	119	35	33	65	68	126	124	122	35	95	121	59	58	96	96	38	60	101	37	70	70	60	38	120	94	61	121	70	102	56	129	127	95	90	121	34	75	36
148	INSaFLU_H3_sample_177	122	131	126	132	132	12	132	146	130	132	26	132	130	130	133	17	19	13	132	142	28	124	123	143	143	135	125	148	134	133	133	127	135	19	139	126	20	133	145	121	20	22	142	137	30	131	138	133
145	INSaFLU_H3_sample_178	59	64	62	11	65	125	11	77	63	65	123	65	63	9	12	130	128	126	65	99	125	61	60	100	100	70	62	103	67	12	12	64	68	126	98	63	127	12	108	58	131	131	100	94	125	64	17	66
150	INSaFLU_H3_sample_179	84	97	90	101	98	136	101	107	96	98	134	98	96	97	100	141	139	137	98	35	136	87	86	36	36	101	88	41	100	100	100	90	101	137	34	89	138	102	123	84	142	142	16	30	136	97	103	99
140	INSaFLU_H3_sample_180	58	7	65	66	8	126	66	68	6	8	124	8	6	62	65	131	129	127	8	98	126	60	59	99	99	15	61	104	10	67	67	63	11	125	95	62	126	67	105	57	134	132	98	93	126	7	72	9
[truncated: 89 more columns]

## Sheet: B.  A_H1N1
Additional file 4
Table S2. B. Matrix of pairwise nucleotide differences between whole-genome consensus sequences obtained using INSaFLU versus IRMA for 39 A(H1N1pdm09) viruses from dataset 2. This pairwise comparative analysis exclusively includes samples for which consensus sequences were obtained for all 8 influenza loci by both pipelines and that were not labeled as mixed infection according with INSaFLU crite…
number of differences to the REFERENCE		INSaFLU_H1_sample_002	INSaFLU_H1_sample_003	INSaFLU_H1_sample_004	INSaFLU_H1_sample_014	INSaFLU_H1_sample_016	INSaFLU_H1_sample_018	INSaFLU_H1_sample_019	INSaFLU_H1_sample_021	INSaFLU_H1_sample_022	INSaFLU_H1_sample_024	INSaFLU_H1_sample_027	INSaFLU_H1_sample_028	INSaFLU_H1_sample_030	INSaFLU_H1_sample_031	INSaFLU_H1_sample_033	INSaFLU_H1_sample_034	INSaFLU_H1_sample_034_REP	INSaFLU_H1_sample_035	INSaFLU_H1_sample_037	INSaFLU_H1_sample_038	INSaFLU_H1_sample_040	INSaFLU_H1_sample_040_REP	INSaFLU_H1_sample_041	INSaFLU_H1_sample_042	INSaFLU_H1_sample_043	INSaFLU_H1_sample_044	INSaFLU_H1_sample_046	INSaFLU_H1_sample_047	INSaFLU_H1_sample_048	INSaFLU_H1_sample_049	INSaFLU_H1_sample_050	INSaFLU_H1_sample_051	INSaFLU_H1_sample_052	INSaFLU_H1_sample_060	INSaFLU_H1_sample_061	INSaFLU_H1_sample_064	INSaFLU_H1_sample_065	INSaFLU_H1_sample_066	INSaFLU_H1_sample_070
249	INSaFLU_H1_sample_002	0
249	INSaFLU_H1_sample_003	0	0
252	INSaFLU_H1_sample_004	5	5	0
254	INSaFLU_H1_sample_014	7	7	8	0
252	INSaFLU_H1_sample_016	33	33	36	38	1
253	INSaFLU_H1_sample_018	32	32	35	37	0	0
259	INSaFLU_H1_sample_019	188	188	191	193	192	192	0
254	INSaFLU_H1_sample_021	33	33	36	38	1	1	193	0
256	INSaFLU_H1_sample_022	186	186	189	191	190	190	22	191	0
253	INSaFLU_H1_sample_024	4	4	9	11	36	36	192	37	190	0
248	INSaFLU_H1_sample_027	27	27	30	32	21	21	187	22	185	31	1
248	INSaFLU_H1_sample_028	27	27	30	32	21	21	187	22	185	31	1	1
254	INSaFLU_H1_sample_030	7	7	10	12	37	37	193	38	191	11	33	33	0
253	INSaFLU_H1_sample_031	34	34	37	39	10	10	194	11	192	38	24	24	39	0
252	INSaFLU_H1_sample_033	33	33	36	38	9	9	193	10	191	37	23	23	38	11	0
252	INSaFLU_H1_sample_034	33	33	36	38	9	9	193	10	191	37	23	23	38	9	10	0
252	INSaFLU_H1_sample_034_REP	33	33	36	38	9	9	193	10	191	37	23	23	38	9	10	0	0
255	INSaFLU_H1_sample_035	34	34	37	39	10	10	194	11	192	38	24	24	39	12	11	11	11	0
251	INSaFLU_H1_sample_037	30	30	33	35	22	22	190	23	188	34	18	18	35	24	23	23	23	24	0
259	INSaFLU_H1_sample_038	189	189	192	194	193	193	79	194	77	193	189	188	194	195	194	194	194	195	191	0
255	INSaFLU_H1_sample_040	8	8	9	11	38	38	194	39	192	12	34	34	13	40	39	39	39	40	36	195	0
255	INSaFLU_H1_sample_040_REP	8	8	9	11	38	38	194	39	192	12	34	34	13	40	39	39	39	40	36	195	0	0
251	INSaFLU_H1_sample_041	34	34	37	39	42	42	195	43	193	38	38	38	39	44	43	43	43	44	40	194	40	40	2
254	INSaFLU_H1_sample_042	35	35	38	40	11	11	195	12	193	39	23	23	40	11	12	10	10	13	25	196	41	41	47	0
248	INSaFLU_H1_sample_043	27	27	30	32	19	19	185	20	185	31	17	17	32	21	20	20	20	21	17	188	33	33	39	22	0
254	INSaFLU_H1_sample_044	33	33	36	38	25	25	193	26	191	37	23	23	38	27	26	26	26	27	23	192	39	39	45	28	20	0
252	INSaFLU_H1_sample_046	33	33	36	38	9	9	193	10	191	37	23	23	38	9	10	6	6	11	23	194	39	39	45	10	20	26	0
249	INSaFLU_H1_sample_047	30	30	33	35	22	22	190	23	188	34	20	20	35	24	23	23	23	24	20	191	36	36	42	25	17	23	23	0
251	INSaFLU_H1_sample_048	30	30	33	35	22	22	190	23	188	34	20	20	35	24	23	23	23	24	20	191	36	36	42	25	17	23	23	20	0
192	INSaFLU_H1_sample_049	146	146	149	149	152	152	157	153	155	150	148	148	151	154	153	153	153	154	150	154	152	152	154	155	147	151	153	150	150	0
188	INSaFLU_H1_sample_050	144	144	147	149	150	150	166	151	164	148	144	144	149	152	151	151	151	152	148	168	150	150	152	153	145	151	150	148	148	96	0
265	INSaFLU_H1_sample_051	44	44	47	49	32	32	204	33	202	48	34	34	49	34	33	33	33	34	34	205	50	50	56	35	31	37	33	34	34	164	162	0
251	INSaFLU_H1_sample_052	30	30	33	35	22	22	190	23	188	34	20	20	35	24	23	23	23	24	20	191	36	36	42	25	17	21	23	20	20	150	148	34	0
260	INSaFLU_H1_sample_060	39	39	42	44	16	16	197	17	195	43	30	30	44	18	17	17	17	18	30	198	45	45	51	19	27	33	17	30	30	159	157	40	30	0
252	INSaFLU_H1_sample_061	3	3	8	10	35	35	189	36	187	7	31	31	10	37	36	36	36	37	33	190	11	11	39	38	30	36	36	33	33	149	147	47	33	42	0
259	INSaFLU_H1_sample_064	38	38	41	43	14	14	198	15	196	42	28	28	43	16	15	15	15	16	28	199	44	44	50	17	25	29	15	28	28	158	156	38	26	22	41	0
249	INSaFLU_H1_sample_065	2	2	7	9	34	34	188	35	186	6	30	30	9	36	35	35	35	36	32	189	10	10	38	37	29	35	35	32	32	146	144	46	32	41	5	40	0
256	INSaFLU_H1_sample_066	183	183	186	188	187	187	17	188	19	187	183	183	188	189	188	188	188	189	185	76	189	189	192	190	182	188	188	185	185	154	163	199	185	192	184	193	183	0
256	INSaFLU_H1_sample_070	35	35	38	40	13	13	195	14	193	39	25	25	40	15	14	14	14	15	25	196	41	41	47	16	22	28	14	25	25	155	153	35	25	21	38	19	37	190	12
